# Supplementary material for: Progressive Motor and Non-Motor Symptoms in Park7 Knockout Zebrafish
Source: Int J Mol Sci. 2023 Mar 29;24(7):6456. doi: 10.3390/ijms24076456 (PMC10094626; doi:10.3390/ijms24076456)
Supplement: Supplementary file 1 [file ijms-24-06456-s001.zip]

Archive with 11 entries (11 files):
- Supplementary Figure, S1.pdf
- Supplementary Figure, S2.tif
- Supplementary Figure, S3.tif
- Supplementary Figure, S4.tif
- Supplementary Figure, S5.tif
- Supplementary Table, S1.xlsx
- Supplementary Table, S2.xlsx
- Supplementary Video, S1.mp4
- Supplementary Video, S2.mp4
- Supplementary Video, S3.mp4
- Supplementary Video, S4.mp4
