# Supplementary material for: Progressive Motor and Non-Motor Symptoms in Park7 Knockout Zebrafish
Source: Int J Mol Sci. 2023 Mar 29;24(7):6456. doi: 10.3390/ijms24076456 (PMC10094626; doi:10.3390/ijms24076456)
Supplement: Supplementary file 1 [file ijms-24-06456-s001.zip › Supplementary Table, S1.xlsx]

## Sheet: Supplementary_table S1
UniProt Acc	Protein names	Gene name	Peptides	Unique peptides	Score MS Amanda 2.0	Score Sequest HT	Fold change	KO_1	KO_2	KO_3	WT_1	WT_2	WT_3
Q6DGW1	26-29kD-proteinase protein (Fragment)	26-29kD-proteinase	11	2	8204.51	112.97	0.861062	24.7214	24.6768	25.0897	25.0142	24.4438	24.8945
E7FEH9	15 kDa phosphoprotein enriched in astrocytes	a15	6	6	12606.7	141.1	0.912642	25.9705	25.9682	26.3204	26.264	25.711	25.8968
F6NTZ9	Alpha-2-macroglobulin-like (Fragment)	a2ml	18	6	10759	159.14	0.794807	25.1895	25.0086	25.2777	25.7415	24.7143	25.2313
A0A2R8QCX7	Aminoadipate aminotransferase	aadat	12	12	11599.8	228.92	1.17916	25.3992	25.1449	24.9503	24.4779	24.5676	24.9529
A0A0R4IFS2	AP2-associated kinase 1a	aak1a	12	8	20233.6	273.95	1.23872	23.1828	24.0556	23.8583	23.1743	22.9968	23.2163
E7F2L1	AP2-associated kinase 1b	aak1b	15	11	18592.2	299.65	0.747052	25.7406	25.7342	26.3709	25.8914	26.1357	26.298
A1A5T1	Alanine--tRNA ligase	aars1	37	2	46740.7	643.23	0.907925	26.7953	27.158	27.4084	27.1941	26.8081	26.9948
F1QPA7	Alanyl-tRNA-editing protein Aarsd1	aarsd1	3	3	2851.66	17.95	0.715717	21.9319	21.4971	21.5017	21.357	22.1378	22.1008
E7FD66	Lysine ketoglutarate reductase	aass	23	23	20055.4	341.1	0.760966	25.8877	26.1401	25.9251	26.2752	25.9608	26.1164
I3IRW7	(S)-3-amino-2-methylpropionate transaminase	abat	29	8	81145.2	1321.16	0.799193	29.151	29.5502	29.2234	29.5114	29.2673	29.3333
Q7ZVS4	(S)-3-amino-2-methylpropionate transaminase	abat	24	3	70537.3	1136.17	0.377175	22.2875	21.293	22.5224	23.5812	22.6101	23.3488
B8A446	ATP-binding cassette, sub-family A (ABC1), member 1A	abca1a	4	3	1049.59	5.87	1.76547	18.2348	18.6465	17.8054	17.1229	17.4533	16.8676
A2BI69	ATP-binding cassette, sub-family A (ABC1), member 2 (Fragment)	abca2	5	4	3309.41	17.91	0.985593	19.4078	20.0166	18.3782	19.1323	19.3314	18.6189
A5PKT1	Zgc:163009 protein	abca5	13	13	11834.5	122.23	0.763584	23.9971	23.5805	24.0541	23.6921	24.1877	24.1365
B5DDZ5	Zgc:172302	abca7	2	2	NaN	7.02	0.832352	20.0495	17.1065	19.1993	17.1395	19.9641	19.2631
B0V0U7	ATP-binding cassette, sub-family B (MDR/TAP), member 10	abcb10	6	6	3630.26	34.48	1.59657	21.279	22.323	22.1126	20.9833	21.5185	20.4052
E7F1E3	ATP-binding cassette, sub-family B (MDR/TAP), member 4	abcb4	6	6	5268.86	43.86	0.724438	23.6019	23.1451	22.2249	22.8305	23.4992	23.2546
A0A2R8RXI2	ATP-binding cassette, sub-family B (MDR/TAP), member 6a	abcb6a	2	2	551.81	6.07	0.849657	18.8347	19.1139	18.9671	19.3236	19.0918	18.4227
E7F6F7	ATP-binding cassette, sub-family B (MDR/TAP), member 7	abcb7	16	16	17549.4	273.56	0.892126	25.3794	25.6048	25.0948	25.2738	25.4211	25.0954
A0A0R4IC81	ATP-binding cassette, sub-family C (CFTR/MRP), member 1	abcc1	3	3	789.5	7.71	0.783176	19.8919	20.1835	19.721	19.9628	20.0836	20.025
F8W367	ATP-binding cassette, sub-family C (CFTR/MRP), member 8	abcc8	6	2	1967.67	29.15	0.742148	18.0843	18.7655	18.6684	19.823	18.4292	17.7739
Q5RH87	ATP-binding cassette, sub-family C (CFTR/MRP), member 9	abcc9	16	12	6194.41	94.8	0.691621	23.8063	22.9712	23.4639	23.1201	24.326	23.6084
A9JRC4	ATP-binding cassette sub-family D member 1	abcd1	11	10	9379.75	109.78	0.852546	22.8337	23.1883	22.961	22.3952	23.4604	23.035
E7F973	ATP-binding cassette, sub-family D (ALD), member 2	abcd2	15	13	11702.6	136.09	0.782254	25.2894	25.0643	24.9234	25.0939	25.4889	24.9743
Q803I6	ATP-binding cassette, sub-family D (ALD), member 3a	abcd3a	17	14	23939.4	269.67	0.761158	24.8009	24.6132	24.5898	24.5467	25.1039	24.7517
Q6TNW3	ATP-binding cassette, sub-family E (OABP), member 1	abce1	4	4	864.95	10.48	0.550961	20.8954	21.149	21.361	21.3429	21.8956	21.964
A3KPX2	ATP-binding cassette, sub-family F (GCN20), member 1	abcf1	2	2	553.38	0	0.316286	19.9849	16.6858	17.8433	19.5569	19.7508	19.4057
Q6NYQ1	Abcf2 protein	abcf2a	3	3	715.34	1.62	0.772566	21.5346	20.4397	21.8512	20.9696	21.7539	21.4359
A2BFT1	ATP-binding cassette, sub-family G (WHITE), member 4a	abcg4a	4	4	650.56	12.26	0.862422	19.6259	18.7501	NaN	18.8032	19.1215	19.0962
A0A2R8QMX4	ABC transporter domain-containing protein	abch1	3	3	1076.03	12.48	0.704421	18.2972	18.9668	17.9727	18.8375	18.7625	18.3704
A0A0R4ILM1	Abhydrolase domain-containing 10, depalmitoylase a	abhd10a	9	8	12316.3	144.5	1.14586	24.4734	24.9511	24.6309	24.5515	23.9565	24.1753
A0A2R8QM09	AB hydrolase-1 domain-containing protein	abhd10b	5	4	3035.04	50.69	0.483264	20.5781	22.88	21.2367	22.5359	22.625	21.8984
Q7T387	Abhydrolase domain-containing 14B	abhd14b	2	2	2113.23	24.77	0.842849	19.9551	21.2572	21.4448	21.294	20.233	21.0873
F1Q6S4	Alpha/beta hydrolase domain-containing protein 16A	abhd16a	11	11	17967.2	196.08	0.668525	24.2371	24.3295	24.3643	24.4773	24.8914	24.5223
F1R0S2	Abhydrolase domain-containing 17A, depalmitoylase a	abhd17aa	7	4	6147.3	128.25	0.826397	23.1484	23.3585	23.2177	23.2738	23.5534	22.9398
A0A2R8Q9A5	Abhydrolase domain-containing 17A, depalmitoylase b	abhd17ab	7	4	4595.11	87.23	0.747959	22.2015	22.9214	22.4465	22.9849	22.6705	22.3881
A3KPQ6	Abhydrolase domain-containing 17B, depalmitoylase (Fragment)	abhd17b	8	7	7927.82	174.22	0.673263	24.3658	24.2216	24.0049	24.3069	24.8683	24.3466
A7MCM0	Alpha/beta hydrolase domain-containing protein 17C	abhd17c	7	7	6835.01	101.56	0.783753	23.113	22.7903	23.0638	23.1337	23.4432	22.662
Q66HU2	Abhydrolase domain containing 3	abhd3	2	2	968.42	14.89	0.761743	18.4725	18.6626	18.722	18.5729	19.1517	18.5275
Q568J2	Abhydrolase domain containing 4	abhd4	2	2	268.89	3.33	0.820622	20.8494	20.5027	21.0712	20.4899	21.0281	20.9782
A0A2R8QEN6	Abl-interactor 1a	abi1a	7	3	8117.76	109.98	0.921781	22.558	22.404	22.618	22.2668	22.1938	22.6891
Q08C61	Zgc:153534	abi1b	11	7	15986.5	210.15	0.780587	25.2961	25.1327	25.142	24.9747	25.3407	25.5447
A0A0R4ILA7	Abl-interactor 2a	abi2a	10	3	16193.4	210.86	0.823459	24.8754	24.2507	24.4518	24.3816	24.4845	24.7697
Q1JPU9	Abl-interactor 2b	abi2b	9	2	17269.6	248.52	0.843976	23.0191	23.5453	23.6994	23.6473	23.4345	23.1334
Q08C24	Zgc:153739	abi3a	7	7	4192.89	51.88	0.778121	22.3244	22.11	22.366	21.9043	22.6618	22.5373
A0A0R4IYB8	Tyrosine-protein kinase	abl2	4	4	1020.13	28.56	0.920231	20.9303	21.193	21.5567	21.0236	20.8855	21.3478
F1Q5C0	Actin-binding LIM protein 1a	ablim1a	3	3	2267.63	19.41	0.802015	22.8567	21.545	22.3532	21.788	22.437	22.7019
U3JA30	Actin-binding LIM protein family, member 2	ablim2	22	21	30145.6	401.44	0.834735	26.3733	25.8699	26.324	25.7595	26.562	26.2447
A0A2R8PVL9	Actin-binding LIM protein family, member 3	ablim3	3	2	674.81	11.97	0.721243	18.4769	18.4222	18.9077	19.0989	18.7923	18.5471
A5WUN5	ABR activator of RhoGEF and GTPase	abr	3	2	971.74	30.89	0.982339	20.1491	20.5626	19.7171	20.8333	20.0246	18.8652
A8WFU3	LOC560371 protein (Fragment)	abr	4	4	2188.56	15.24	0.871199	18.4366	19.5936	19.0673	19.2464	18.8323	18.8328
Q6GQN6	Acaa1 protein	acaa1	13	13	19464.7	248.74	0.689683	25.8986	26.2152	26.1979	26.3831	26.5654	26.1883
B0S5C5	Acetyl-CoA acyltransferase 2	acaa2	19	10	35412.8	606.92	0.733147	27.3733	27.9125	27.5942	27.8814	27.9376	27.6216
A0A2R8QJA0	Acetyl-CoA carboxylase	acaca	28	22	17319.3	210.09	0.734496	23.8798	24.186	24.1126	24.0115	23.9008	24.8188
F1RE17	Acyl-CoA dehydrogenase family, member 11	acad11	3	3	3025.27	35.95	0.769526	20.9266	20.981	21.2443	21.3839	21.2865	20.8326
Q7ZYY0	Acyl-CoA dehydrogenase family, member 8	acad8	18	18	28189.6	486.87	1.03473	27.0089	27.2809	27.046	26.9466	26.6755	26.7831
Q1ED16	Zgc:136367 protein	acad9	25	23	32874.4	458.21	1.01501	26.6884	26.6666	26.8304	26.1211	26.7033	26.5137
A3KQR0	Long-chain specific acyl-CoA dehydrogenase, mitochondrial	acadl	13	13	20550.1	228.95	0.981275	25.6746	25.9444	25.8638	25.4795	25.8819	25.4204
A2CG95	Medium-chain specific acyl-CoA dehydrogenase, mitochondrial	acadm	15	15	24627	332.09	0.794991	26.6439	26.7497	26.5501	26.7483	26.6672	26.7383
Q6AXI7	Acyl-CoA dehydrogenase short chain	acads	9	9	10208.6	162.28	1.07475	25.1103	25.191	25.0774	24.6872	24.7915	24.8052
F1QFQ7	Acyl-CoA dehydrogenase short/branched chain	acadsb	17	17	15939.9	280.87	0.877243	26.1717	26.0482	26.1262	26.1058	26.0014	26.023
F8W252	Aggrecan b	acanb	10	10	7379.86	108.01	1.14765	24.2918	24.1355	24.1914	23.7672	24.1011	23.3715
Q5SPA3	Acetyl-CoA acetyltransferase 2	acat2	11	11	12623.4	232.14	1.09907	24.7754	25.1456	25.4896	25.4604	23.9513	24.8072
F1QVD4	Acyl-CoA-binding domain-containing protein 5	acbd5a	4	4	1192.64	27.18	0.77031	21.5739	21.3605	21.0326	21.0262	21.626	21.6615
B0S5S9	Acyl-CoA-binding domain-containing protein 6	acbd6	7	7	4010.37	59.18	1.23789	21.5466	22.4609	21.9682	21.4154	20.7519	22.1019
Q4V8S5	Acbd7 protein	acbd7	8	8	46847.4	548.63	1.0203	28.5398	29.1014	29.0337	29.0246	28.3312	28.4493
E7FFA5	Angiotensin-converting enzyme	ace	35	35	29064.6	380.06	1.07973	25.8921	26.1553	25.3826	25.275	25.6601	25.3801
B3DKL4	Carboxylic ester hydrolase	ache	17	17	20885.1	372.45	0.79083	26.1522	26.1206	26.3086	26.1293	26.4936	26.1913
Q1JQ01	Acin1a protein	acin1a	2	2	1781	18.42	1.36896	20.9099	20.3332	19.3131	18.5401	19.9274	19.9466
Q6DG67	ATP-citrate synthase	aclya	41	41	60757.1	919.56	1.0571	27.7255	28.3355	27.9415	27.702	27.3403	27.937
F1QM42	Citrate hydro-lyase	aco1	23	23	17555.5	267.36	1.09654	25.5821	25.2147	26.05	25.5349	25.049	25.0812
F8W4M7	Aconitate hydratase, mitochondrial (Fragment)	aco2	38	38	104962	1645.15	0.813235	30.664	30.7595	30.5875	30.7427	30.643	30.7372
F1QXQ9	Acyl-CoA thioesterase 13	acot13	6	2	7069.4	87.72	1.11316	24.3688	24.3837	24.1598	23.9099	23.8678	23.8878
A8WG99	Acyl-CoA thioesterase 18	acot15	6	6	5584.86	64.61	0.611314	23.0711	23.3107	22.6649	23.336	23.587	23.471
Q5SPG8	Acyl-CoA thioesterase 20	acot20	11	10	12124.7	155.04	0.996408	25.1469	25.1793	25.6148	25.0263	25.2782	24.8693
Q66I92	Acyl-CoA thioesterase 7	acot7	8	8	9895.18	105.98	0.931425	23.5257	24.3056	24.4432	24.4392	23.6204	23.7396
Q5XJP9	Acyl-CoA thioesterase 8	acot8	5	5	1440.12	15.11	0.606647	21.9126	22.974	22.0585	22.9876	22.7127	22.6252
F1R5C2	Acyl-CoA thioesterase 9, tandem duplicate 1	acot9.1	20	2	25030.8	376.77	0.579888	25.756	25.5978	26.1572	26.4666	26.3603	26.2598
B0JZK4	Acot9 protein	acot9.1	20	2	23370.5	350.56	0.440357	19.5009	NaN	21.1975	21.831	21.8159	21.1333
F1R3V9	Acyl-coenzyme A oxidase	acox1	28	2	38421.2	619.2	0.772216	26.9058	27.4452	26.9057	27.4345	27.1395	27.0188
F1QXK3	Acyl-coenzyme A oxidase	acox3	21	21	19219.7	235.6	0.658902	24.9853	24.7237	25.3189	25.3051	25.666	25.0796
F1R4J4	Acyl-CoA oxidase-like (Fragment)	acoxl	2	2	462.45	5.74	0.615361	NaN	18.8845	17.8018	18.4455	19.3851	17.9528
Q5CZP5	Zgc:113200 protein	acp2	2	2	2172.42	23.74	0.876732	19.379	21.1218	20.0666	19.7629	20.6266	19.9645
A8WG92	Acid phosphatase 6, lysophosphatidic	acp6	6	6	4847.46	72.4	0.761636	23.5515	24.0676	24.0968	23.9705	24.376	23.765
F1RCV2	Acyl-CoA synthetase bubblegum family member 2	acsbg2	3	3	1741.85	43.59	1.41838	22.0763	21.5769	21.5377	21.5026	19.969	21.4238
F1R1C0	Medium-chain acyl-CoA ligase ACSF2, mitochondrial	acsf2	2	2	294.96	28.56	0.772162	19.9974	21.0618	20.1392	NaN	20.2865	20.2866
A0A2R8QFY7	Uncharacterized protein	acsf3	7	7	4630.38	42.22	0.502138	21.7597	21.2933	20.658	21.8546	21.9392	22.1159
Q499A9	Acyl-CoA synthetase long-chain family member 1	acsl1a	11	9	7611.83	110.8	0.948832	28.4924	28.0632	28.6345	28.1135	28.6084	27.9126
Q6DEJ3	Zgc:101071	acsl1b	10	8	6464.37	85.45	0.54146	22.4997	20.9078	21.7808	21.8807	22.5822	22.5979
E7F351	Acyl-CoA synthetase long chain family member 2	acsl2	34	34	67007.3	776.81	0.68705	28.0914	28.1282	28.1836	28.3276	28.583	28.3344
B0S5C4	Acyl-CoA synthetase long chain family member 3b	acsl3b	21	20	29673	461.28	1.01965	27.5823	27.5665	26.9865	27.0769	27.3113	26.8801
F1R452	Acyl-CoA synthetase long chain family member 4a	acsl4a	3	2	2765.76	38.66	0.532321	18.835	20.0149	18.4964	19.0461	19.3545	20.8918
B0JZJ9	Acetyl-coenzyme A synthetase	acss1	8	8	8107.26	86.35	0.637043	22.3631	23.4427	23.862	23.337	23.807	23.6926
A0A2R8Q6G5	Acetyl-coenzyme A synthetase	acss2	4	4	3291.57	67.63	0.424775	21.9397	22.0809	23.227	23.1167	23.2972	23.7566
F1R1I6	Propionate--CoA ligase (Fragment)	acss3	6	6	4452.44	43.31	0.612591	20.8137	21.3463	21.264	21.0063	22.2625	21.4935
A8WG05	Bactin2 protein	actb2	27	15	241007	3823.97	0.962239	33.9371	33.8234	33.5782	33.4321	33.4612	33.8292
F1R473	Actin-like 6A	actl6a	3	3	3559.69	25.72	0.986926	21.0162	20.8976	20.1684	20.4525	20.4601	20.4438
F8W3Z2	Actin-like 6B	actl6b	3	3	334.37	0	0.729639	19.0788	16.68	16.6324	17.9577	17.3983	17.6166
B8JHU4	Actinin, alpha 1	actn1	23	11	35859.6	419.76	0.984801	23.8528	23.5486	24.4667	23.1655	24.223	23.7631
A0A2R8QDC7	Actinin, alpha 4	actn4	44	2	75044.5	887.95	1.04052	28.9857	29.2228	29.2131	28.7674	28.8044	28.8952
Q7ZUZ2	Actin-related protein 1, centractin	actr1	17	17	32881.2	516.42	0.898645	26.887	27.3	27.3068	27.1545	27.0718	26.9473
Q7ZVU0	Actin-related protein 10 homolog (S. cerevisiae)	actr10	5	5	2320.07	40.06	0.330548	23.3507	23.9939	23.2858	25.8376	23.3131	25.488
F1QF15	Actin-related protein 2	actr2a	13	7	14839.6	198.97	0.949616	26.0953	25.8023	25.9736	25.5211	25.5861	26.2051
F1QLV9	Actin-related protein 2 (Fragment)	actr2b	8	2	7651.78	96.88	0.840239	18.4737	19.5317	21.1118	19.8571	18.9068	20.3238
Q6PUQ3	ARP3 actin-related protein 3-like protein	actr3	16	14	22957.9	341.53	1.08404	26.2228	26.6591	26.8207	26.3537	26.0547	26.1621
F1QKV8	Actin-related protein 3B (Fragment)	actr3b	8	6	7592.94	125.54	0.778826	23.3565	23.5211	23.9667	23.5252	23.7732	23.845
O73736	Receptor protein serine/threonine kinase	acvr1l	2	2	148.07	1.93	n.a.	NaN	NaN	NaN	19.8214	21.6353	21.2884
A3KPA7	Acylphosphatase	acyp1	2	2	2278.72	21.34	1.18435	22.7406	23.0498	24.2705	22.3352	23.4355	22.775
F1RA88	Disintegrin and metalloproteinase domain-containing protein 10	adam10a	13	7	3489.97	90.86	0.707476	24.9064	24.4314	24.6541	24.5253	25.059	25.1227
Q7T294	Disintegrin and metalloproteinase domain-containing protein 10	adam10b	13	7	4326.71	157.4	0.667842	24.8734	24.371	24.0997	24.5069	25.068	24.7338
E7F698	ADAM metallopeptidase domain 11	adam11	8	8	14487.6	164.28	0.966535	24.3064	24.2001	24.42	24.1911	24.4488	23.6511
E7FGJ0	ADAM metallopeptidase domain 15	adam15	2	2	663.2	0	0.895081	18.5946	18.7672	18.6511	18.7597	18.4886	18.4615
Q6PFU9	A disintegrin and metalloproteinase domain 17a	adam17a	5	4	2369.11	25.29	0.764919	20.9978	20.3619	20.2363	20.4014	20.8789	20.6928
F1QF43	ADAM metallopeptidase domain 22	adam22	23	23	45944.9	569.38	0.798222	27.0609	26.9881	26.9306	27.0508	27.107	27.0143
F8W4G2	ADAM metallopeptidase domain 23a	adam23a	11	11	15116	203.65	0.778375	25.1821	25.114	25.0622	25.4213	25.1998	25.0389
F1QU24	ADAM metallopeptidase domain 9	adam9	8	8	12097.2	137.46	0.766461	24.4156	24.2543	24.3722	24.0043	24.6236	24.7826
A5WUX0	Adenosine deaminase RNA-specific B1a	adarb1a	3	3	5109.91	53.71	0.888453	20.0356	20.5854	19.8497	20.1255	20.6564	19.418
B1H1M5	AarF domain-containing kinase 1	adck1	8	8	2419.59	46.59	0.924157	22.8751	22.9384	22.7695	22.6057	23.0928	22.4431
E7FCQ2	AarF domain-containing kinase 2	adck2	18	18	13485.4	168.07	0.957199	25.3305	24.7066	25.0889	24.6815	24.9972	24.8539
F1Q5S6	AarF domain-containing kinase 5	adck5	2	2	NaN	18.3	0.772371	18.7695	19.456	19.4313	19.552	19.4525	NaN
D1MIA2	Adenylate cyclase	adcy1a	6	6	3290.63	23.97	0.734332	22.2314	21.6005	21.6032	21.6322	22.3142	22.0424
F1Q5J6	Adenylate cyclase type 2	adcy2b	5	2	3292.3	31.62	0.842303	20.145	20.512	20.5492	20.2117	20.5382	20.4163
E7FDV3	Adenylate cyclase type 3	adcy3a	3	3	2019.05	9.77	0.612072	18.2514	17.8081	18.5119	18.5155	18.6974	18.7004
E7FEP5	Adenylate cyclase type 6	adcy6a	13	6	9113.44	129.94	0.61559	24.5983	24.772	24.8389	24.867	25.2983	25.361
E9QDH0	Adenylate cyclase type 6	adcy6b	9	2	7957.71	117.42	0.740568	20.4704	20.9035	18.8357	20.2354	20.4717	20.0197
A0A1D5NS94	Adenylate cyclase type 7	adcy7	5	3	5774.2	73.78	0.892617	21.2308	21.9123	21.4875	21.7401	21.4251	21.1742
B0S536	Adenylate cyclase 8 (brain) (Fragment)	adcy8	8	7	6803.87	56.07	0.754785	21.8665	22.4354	22.6916	22.6379	22.2756	22.5149
A0A0R4IPH9	Adenylate cyclase 9	adcy9	11	6	10376.6	143.94	0.621811	23.7043	23.983	23.3466	24.044	24.3517	23.9118
Q9DE29	Adenylate cyclase-activating polypeptide 1a	adcyap1a	2	2	577.38	6.03	1.05268	19.9955	17.553	20.0798	18.6992	17.9548	19.9693
Q98TU3	Adcyap1b protein	adcyap1b	5	5	7924.48	90.07	0.819341	24.099	23.16	24.6022	23.4672	24.2451	24.2285
Q5C8U6	PAC1 receptor Hop1 isoform	adcyap1r1a	6	4	6918.03	105.46	0.845479	23.8544	24.2872	24.3487	23.9863	24.2322	24.2155
E7FF76	Adenylate cyclase-activating polypeptide 1a (pituitary) receptor type I	adcyap1r1a	8	6	7723.88	90.49	0.736688	24.7233	24.2597	24.953	24.3265	25.0574	25.0919
A1A5X4	adducin 1 (Alpha)	add1	31	8	54282.8	1053.03	0.862476	28.8263	28.5078	28.5114	28.1979	28.6967	28.8084
F1QTE3	Adducin 2 (beta)	add2	16	16	25560	348.78	0.762507	26.4573	26.7723	26.662	26.6448	26.8844	26.7532
Q7ZVW4	Add3a protein	add3a	20	19	26090.4	358.93	0.694262	25.9496	25.9786	25.758	25.9875	26.2391	26.2562
B1WB82	Add3b protein (Fragment)	add3b	14	12	15208	247.35	0.984689	24.2952	24.0047	24.9184	24.144	24.3165	24.0418
A0A2R8PX08	Adhesion G protein-coupled receptor B1a	adgrb1a	25	23	19493.5	191.51	0.834828	24.6093	24.6759	24.6454	24.6098	24.9179	24.4015
F1QRA5	Adhesion G protein-coupled receptor B2 (Fragment)	adgrb2	2	2	228.88	2.71	0.656395	19.7346	18.6652	18.246	NaN	19.1215	NaN
F1R7D0	Adhesion G protein-coupled receptor B3 (Fragment)	adgrb3	18	8	17670.2	240.86	0.452967	28.7491	29.1797	29.0636	29.2231	30.4969	29.9171
F1Q9V2	Adhesion G protein-coupled receptor L1a	adgrl1a	18	18	23689.4	271.06	0.798058	24.8608	24.8677	24.6151	24.9144	24.911	24.7116
F1QPV2	Adhesion G protein-coupled receptor L2a	adgrl2a	7	5	5836.96	61.97	0.830716	22.4053	22.7689	21.8068	22.6055	22.2231	22.1722
F1Q579	Adhesion G protein-coupled receptor L3.1	adgrl3.1	21	18	29919.7	367.75	0.757806	26.1056	25.8793	25.8924	26.0156	26.1709	26.1083
Q90XD4	S-(hydroxymethyl)glutathione dehydrogenase	adh5	11	11	13711.6	182.97	1.12643	25.4865	25.5654	25.6666	25.3702	25.0286	25.0215
Q6P3J9	Adenosine kinase	adka	2	2	1571.66	25.97	1.23201	19.0709	19.5255	22.0437	19.751	18.9811	20.2221
A0A0R4IIH9	Adenosine kinase	adkb	2	2	3373.52	32.62	0.93812	19.4414	20.2117	20.4255	19.8175	19.7142	20.0405
A0A286YBG9	ADP-dependent glucokinase	adpgk	11	11	9978.08	102.98	0.793773	24.1184	23.41	23.4557	23.4133	24.0408	23.7468
Q6DBR3	ADP-ribosylarginine hydrolase	adprh	10	10	12098.6	188.95	0.767825	24.0891	24.3445	24.7132	24.6949	24.4269	24.3857
B2GP19	Zgc:92867 protein	adprs	3	3	3278.86	33.66	0.849839	21.5317	20.6332	21.9938	21.4122	20.8458	21.8221
A8WGS1	Adhesion-regulating molecule 1	adrm1	2	2	1028.04	9.94	0.66158	20.7473	20.7686	22.0554	22.0889	21.168	21.3197
U3JA65	Afadin, adherens junction formation factor a (Fragment)	afdna	37	37	29250.3	419.22	0.863276	25.431	25.2435	25.3557	25.0506	25.3327	25.5004
X1WDT8	AFG1-like ATPase a	afg1la	3	3	2570.9	23.63	0.50102	18.5638	19.2961	20.0882	20.3645	20.1917	19.6003
A9JRG9	AFG3-like AAA ATPase 2	afg3l2	37	34	51744.5	706.71	0.92594	27.8271	27.9191	27.9043	27.891	27.5787	27.7311
B2GQ61	Kynurenine formamidase	afmid	3	3	1601.25	26.28	0.881466	22.3503	22.0629	22.3994	21.826	22.4072	22.3428
E7FBZ7	ArfGAP with GTPase domain, ankyrin repeat and PH domain 1	agap1	6	2	4227.78	38.74	0.713417	20.535	20.4406	20.6125	21.0392	21.1186	20.1091
F1R254	ArfGAP with GTPase domain, ankyrin repeat and PH domain 2	agap2	8	7	3700.43	62.82	0.794586	22.3323	22.8555	22.6866	22.7154	22.1741	23.1973
E7FD04	ArfGAP with GTPase domain, ankyrin repeat and PH domain 3	agap3	8	4	5328.36	80.59	0.86815	24.3581	23.8673	24.5185	24.0464	24.1044	24.4222
F1QPM2	ArfGAP with FG repeats 1a (Fragment)	agfg1a	3	2	1023.57	7.49	1.12354	17.8251	18.3168	19.9153	17.4973	19.4981	17.775
Q6PH33	Zgc:66055	agfg1b	3	2	3089.55	33.36	1.09512	21.1976	21.5502	21.2623	20.7942	20.7422	21.2976
A0A2R8RHM6	Acylglycerol kinase, mitochondrial	agk	13	13	12589.1	181.72	0.903276	24.6946	24.8817	24.7657	24.8591	24.4154	24.7249
A0A0R4IV67	4-alpha-glucanotransferase	agla	58	58	83037.7	1109.88	1.22816	27.4882	27.8892	28.0106	27.1616	27.2846	27.2696
Q08C97	Zgc:153353 protein	agmat	5	5	2633.3	60.54	1.13057	23.1159	22.7691	22.9111	21.9483	22.9489	22.5849
X1WG39	Argonaute RISC component 1	ago1	10	4	9762.48	107.82	0.575989	20.319	20.0447	21.3137	21.7822	20.6559	20.8441
E7EXY4	Argonaute RISC catalytic component 2	ago2	11	6	9981.79	92.88	0.668328	21.9492	21.5794	22.0446	22.0991	22.0827	22.3527
K4IAH1	Protein argonaute-4	ago4	12	5	12453.8	132.41	0.863794	23.9573	23.4249	23.8045	23.7615	23.4591	23.817
Q7ZWC9	1-acylglycerol-3-phosphate O-acyltransferase 3	agpat3	9	9	10912.8	126.46	1.15225	24.6943	24.5688	24.7311	24.0285	24.1863	24.3833
F1QDN6	1-acylglycerol-3-phosphate O-acyltransferase 5 (lysophosphatidic acid acyltransferase, epsilon)	agpat5	4	4	3657.18	35.78	1.01627	21.1828	21.6625	21.2872	21.1367	21.1068	21.0363
F1QC72	Alkylglycerone-phosphate synthase	agps	18	18	18473.9	276.14	0.936267	25.1168	25.7217	25.0801	25.2309	24.8998	25.2901
F1R074	Agrin	agrn	13	13	4813.22	128.74	0.884456	23.9602	23.8438	23.3515	23.233	24.0093	23.6619
Q803T5	Adenosylhomocysteinase	ahcy	17	15	26682.9	313.28	0.915644	26.1427	26.1709	26.6225	26.3618	25.869	26.3039
A5PMG4	Adenosylhomocysteinase-like 1	ahcyl1	28	12	52350.7	907.2	0.923914	26.5114	26.5559	26.5105	26.2515	26.4387	26.4473
Q6PC06	Adenosylhomocysteinase-like 2b	ahcyl2b	31	15	48726.4	909.24	0.862754	28.331	28.1494	28.5979	28.0346	28.391	28.5088
F1QZ50	AHNAK nucleoprotein	ahnak	33	33	21546.8	228.25	1.07832	26.0381	25.2768	24.8625	24.5877	25.4248	25.0557
Q7SXN3	AHA1, activator of heat shock protein ATPase homolog 1, like	ahsa1b	4	4	2653.09	31.14	1.39173	20.7206	20.427	20.8631	19.4332	19.8588	20.5053
Q5U3D8	Ahsg protein	ahsg1	10	10	12414.4	188.42	1.0048	24.8452	24.5697	25.1442	24.9006	24.4368	24.4181
Q08BA0	Si:ch73-252g14.4 protein (Fragment)	ahsg2	4	4	1370.47	22.36	0.614239	21.835	22.3077	23.1486	23.2523	23.2711	22.0945
Q6PBZ5	Allograft inflammatory factor 1-like	aif1l	7	7	9652.34	91.29	0.954054	23.8919	23.7451	23.8609	23.3772	23.5505	23.991
A2BGE5	Apoptosis-inducing factor mitochondrion-associated 1	aifm1	29	3	52948.5	658.61	0.868632	28.9039	28.8604	28.2924	28.5917	28.6529	28.6388
Q6TEP2	Programmed cell death 8	aifm1	28	2	53833.9	672.44	0.707451	23.2643	20.4511	21.7327	21.306	22.0824	22.7748
E7FFC4	Apoptosis-inducing factor mitochondria-associated 2	aifm2	14	14	15755.7	255.48	0.677136	25.6255	25.3861	25.39	25.8781	25.7783	25.6499
F2Z4R3	Apoptosis-inducing factor mitochondria-associated 3	aifm3	4	4	4319.96	37.74	0.74168	21.3147	20.5442	20.3864	20.6084	21.0053	21.1422
B0V1K1	Aminoacyl tRNA synthetase complex-interacting multifunctional protein 1a	aimp1a	7	7	7194.67	68.95	0.865432	24.8768	24.3231	24.4007	23.904	24.7382	24.801
X1WHC2	Aminoacyl tRNA synthetase complex-interacting multifunctional protein 2 (Fragment)	aimp2	2	2	2014.93	22.82	1.01594	22.1174	21.3442	21.4108	21.2847	21.2188	21.5177
A0A0R4IW96	Peptidylprolyl isomerase	aip	5	5	3598.1	41.88	1.14206	22.0511	22.7311	22.8788	22.5893	21.8842	21.8297
F1R656	Adherens junctions-associated protein 1 (Fragment)	ajap1	4	4	6843.61	70.11	0.701193	22.3357	22.3579	22.2162	22.8204	22.6193	22.2238
Q68EH2	Adenylate kinase isoenzyme 1	ak1	12	12	20855	280.35	0.692546	25.9487	26.0972	26.4657	26.3855	26.1583	26.775
A0A0F6PK88	Adenylate kinase 2, mitochondrial	ak2	15	15	16517.1	218.65	0.986624	26.1666	26.2742	25.9464	25.628	26.0985	25.9362
F1R4S7	GTP:AMP phosphotransferase AK3, mitochondrial	ak3	9	2	6936.89	102.3	0.678914	22.8409	23.2494	23.5017	23.0488	23.7605	23.6761
Q6NUY0	Adenylate kinase 4, mitochondrial	ak4	7	7	6621.73	146.93	1.07415	26.0992	26.0719	25.5902	25.61	25.3659	25.6931
A5PMF1	Nucleoside-diphosphate kinase	ak5	6	6	7839.81	123.42	0.844202	23.5651	23.81	24.2103	24.0991	23.5459	23.8906
Q56A38	Nucleoside-diphosphate kinase	ak5l	2	2	2335.53	14.66	1.43972	19.0986	19.6531	20.1166	18.9664	18.6664	18.8754
F1QDF6	A kinase (PRKA) anchor protein 10	akap10	3	3	695.8	0	0.766479	22.6683	21.7371	22.0358	21.4873	22.6837	22.6385
A0A0R4IC31	A kinase (PRKA) anchor protein 12b	akap12b	32	5	26562.8	705.48	0.814869	26.369	26.7173	26.6289	26.6431	26.7943	26.3811
F1RBY1	A kinase (PRKA) anchor protein 1b	akap1b	13	13	16368.7	300.76	0.774552	25.4371	25.1342	25.0681	25.1696	25.4078	25.385
Q5RIX0	A kinase (PRKA) anchor protein 7 (Fragment)	akap7	2	2	2653.26	28.88	2.86268	23.2767	22.2812	23.6783	19.5711	23.432	20.8982
A0A0H2UKW6	A kinase (PRKA) anchor protein 8-like	akap8l	6	6	4306.08	41.25	0.770524	23.2749	23.1156	22.5411	23.0844	23.4143	22.7784
E7FFB1	A kinase (PRKA) anchor protein 9	akap9	5	5	1448.36	13.64	2.09732	20.9547	20.9992	21.302	21.1469	18.4956	19.6249
F1R3J0	Alcohol dehydrogenase (NADP(+))	akr1a1b	6	6	7058.46	99.3	0.854462	24.1564	23.2311	24.0755	23.6199	23.7693	23.9716
A0A2R8QK40	Aldo-keto reductase family 1, member B1 (aldose reductase), tandem duplicate 1	akr1b1.1	3	2	2963.03	46.3	0.969019	20.1136	21.0416	21.2518	21.0497	20.2795	20.4312
Q502L9	Si:dkey-180p18.9 protein (Fragment)	akr1b1.2	12	10	12227.3	186.46	0.801313	24.9098	24.5804	25.1231	24.951	24.5657	25.2724
A0A2R8RZR0	Aldo-keto reductase family 7, member A3 (aflatoxin aldehyde reductase)	akr7a3	5	5	5235.07	76.12	1.04061	22.0849	22.1724	22.219	21.7231	21.9215	21.8767
E7EY34	AKT1 substrate 1 (proline-rich)	akt1s1	2	2	146.79	1.8	1.20874	21.3351	21.1008	21.0481	20.76	20.1406	20.98
Q8UUX0	Non-specific serine/threonine protein kinase	akt2	7	4	4778.94	41	0.905334	21.5011	21.3437	21.8123	21.1037	21.4574	21.7437
D9IL79	Non-specific serine/threonine protein kinase	akt3a	7	4	4224.8	40.3	0.846694	21.4828	21.4254	21.9083	21.6214	21.5316	21.601
A0A0R4IPV1	Delta-aminolevulinic acid dehydratase	alad	6	6	4680.53	35.6	0.368672	20.5219	21.3333	21.0218	21.7887	22.3133	22.311
A0A2R8PV55	CD166 antigen homolog A	alcama	22	22	37799.9	545.11	0.909816	27.4191	27.2165	27.4445	27.0429	27.5561	27.1074
A1L1R7	Aldehyde dehydrogenase 16 family, member A1	aldh16a1	3	3	2999.73	27.71	1.03161	22.083	21.2183	22.1983	21.1165	21.8195	21.6461
A4IGC8	Delta-1-pyrroline-5-carboxylate synthase	aldh18a1	14	14	12599.4	181.87	0.607555	23.2705	23.8335	23.1351	23.8788	23.9342	23.8001
Q8QGQ1	Retinaldehyde dehydrogenase 2	aldh1a2	22	20	26955.1	478.51	0.763405	26.3706	26.2728	26.3564	26.0394	26.3894	26.9566
A0A2R8Q2N0	10-formyltetrahydrofolate dehydrogenase	aldh1l1	17	13	14788	138.34	2.34459	23.5857	23.0594	23.7549	21.9078	22.0422	21.9791
E7EXW7	10-formyltetrahydrofolate dehydrogenase	aldh1l2	27	23	31644.9	406.02	0.81225	26.1622	26.2353	26.0965	26.2104	26.203	26.1977
Q8QGQ2	Aldehyde dehydrogenase 2	aldh2.1	25	11	37267.5	783.4	0.838227	28.2039	28.3594	28.1143	28.3172	28.2109	28.1304
Q6TH48	Mitochondrial aldehyde dehydrogenase 2 family	aldh2.2	20	5	36730.6	483.58	0.880778	23.54	24.0876	23.7855	24.0458	23.6066	23.5274
X1WBM4	Aldehyde dehydrogenase	aldh3a1	11	10	13573.5	149.09	0.736081	24.4406	23.6623	23.8307	23.7121	24.4998	24.265
A7YYF4	Aldehyde dehydrogenase	aldh3a2a	12	11	20150.6	210.46	0.72114	26.0871	26.3163	26.0202	26.3757	26.1303	26.5498
E9QH31	Aldehyde dehydrogenase	aldh3a2b	13	12	17295	189	1.01543	25.7105	25.4369	25.3227	24.913	25.3456	25.3624
Q7ZU10	Aldehyde dehydrogenase	aldh3b1	2	2	226.4	2.72	0.471587	17.3569	18.3542	17.7097	18.6085	18.8541	18.4287
A0A140LG76	Multifunctional fusion protein	aldh4a1	27	27	43426.4	645.92	0.846839	28.1751	28.1919	28.2092	28.035	28.1137	28.3642
F1R9T0	Succinate-semialdehyde dehydrogenase (Fragment)	aldh5a1	22	22	29060.9	605.48	0.728231	27.5081	27.6941	27.4339	27.7562	27.8483	27.6214
Q6DHT4	Aldehyde dehydrogenase 6 family, member A1	aldh6a1	20	20	33263.3	617.08	0.608526	27.3747	27.7842	27.4118	27.9961	28.0068	27.9348
F1QR17	Aldehyde dehydrogenase 7 family, member A1	aldh7a1	14	14	31304.8	436.41	0.86178	26.7303	27.112	26.9622	26.9715	26.8069	26.8872
B0S7W4	Aldh9a1a protein	aldh9a1a.1	24	23	26501.9	459.91	1.03863	27.3273	27.414	27.5564	27.1123	26.9953	27.2433
B2GT49	Aldh9a1b protein	aldh9a1b	7	6	6753.39	97.62	1.13011	23.4934	23.0297	23.3855	22.7664	22.9369	22.8931
Q803Q7	Fructose-bisphosphate aldolase	aldoaa	25	10	32463.2	643.08	0.890415	29.1197	28.7649	29.1779	28.9433	28.6626	29.1761
Q7ZW73	Fructose-bisphosphate aldolase	aldob	8	7	8027.06	146.96	1.98041	23.0883	24.1172	22.9388	21.8151	21.9781	22.6109
F1QC70	Fructose-bisphosphate aldolase	aldoca	25	3	40545.4	659.64	0.527222	26.9656	26.7792	26.8391	27.6731	26.9389	27.9596
A0A2R8QMC2	Fructose-bisphosphate aldolase	aldoca	24	2	40906.1	659.88	0.350425	22.8232	21.9449	22.7348	22.5431	23.9441	24.7714
B2GP30	Fructose-bisphosphate aldolase	aldocb	30	27	70143.2	1180.48	0.840116	31.2566	31.2864	31.6568	31.5284	31.2384	31.4042
Q7SXK9	Asparagine-linked glycosylation 1 homolog (Yeast, beta-1,4-mannosyltransferase)	alg1	2	2	2398.69	28.02	0.993225	19.2175	19.9344	19.9682	19.4846	19.6567	19.2253
A0A2R8QEZ2	GDP-Man:Man(3)GlcNAc(2)-PP-Dol alpha-1,2-mannosyltransferase	alg11	3	3	867.94	45.39	0.865532	21.6931	22.4557	22.0045	21.8595	21.873	22.2631
A7MCL4	Alpha-1,3/1,6-mannosyltransferase ALG2	alg2	5	5	5455.54	32.34	0.700973	20.972	21.8882	21.6229	21.7039	21.9262	21.6079
F1R0Z7	Dolichyl-phosphate beta-glucosyltransferase	alg5	8	8	6002.02	74.44	0.757311	22.6006	22.7995	22.7674	22.375	23.1646	23.0483
A5PMV6	Mannosyltransferase	alg9	4	4	2533.49	38.23	0.823527	27.8468	28.5522	28.386	28.8274	28.2629	27.7524
F8W3R9	Tyrosine-protein kinase receptor (Fragment)	alk	4	4	832.65	24.33	0.929736	19.6095	19.4371	19.6911	19.3635	19.643	19.2638
K4KG66	Alkaline phosphatase	alpl	14	14	21557.6	264.48	0.769782	25.9314	25.8951	25.3059	25.8263	25.8978	25.758
F8W4K3	Alsin Rho guanine nucleotide exchange factor ALS2 b	als2b	5	5	1790.81	9.28	0.395196	18.7742	18.648	19.5078	19.9804	19.7276	20.4573
F1QDN0	Alpha-methylacyl-CoA racemase	amacr	4	4	3753.82	52.6	1.05101	21.6924	22.1556	21.8198	21.6599	22.0678	20.9419
A8BAW4	Adhesion molecule with Ig-like domain 1 (Fragment)	amigo1	2	2	213.22	2.3	1.17083	20.5147	21.627	21.3236	20.7988	20.6765	20.5247
A0A0J9YJL9	AMP deaminase	ampd2a	24	2	32290.6	406.96	0.765894	25.6036	25.389	25.4974	25.5678	25.4689	25.8249
B8JIS9	AMP deaminase	ampd2b	25	17	27324	321.74	0.763788	25.7545	25.7655	26.0764	26.2562	25.6619	26.0617
A0A2R8QHM9	Amphiphysin	amph	23	23	44666.5	874.22	0.889273	28.0485	28.21	28.2989	27.9084	28.187	28.1871
A9C3Q7	Aminomethyltransferase	amt	3	3	4265.03	44.09	1.04331	21.2809	21.0432	21.2371	21.1349	20.9862	20.4739
A0A0R4IN28	Ankyrin 1, erythrocytic a	ank1a	57	37	61082.5	985.8	0.603687	25.6021	25.6414	25.5054	26.3171	26.2942	25.5393
A0A2R8Q894	Ankyrin 1, erythrocytic b	ank1b	47	3	65280.1	899.17	0.680858	24.6409	23.9059	23.8104	24.4403	23.9244	24.8734
F1QV17	Ankyrin 1, erythrocytic b (Fragment)	ank1b	64	7	80547.4	1251.98	0.669521	27.2872	27.3268	27.6255	27.6136	27.9407	27.6386
E7F4G7	Ankyrin 2a, neuronal	ank2a	69	46	106394	1301.13	0.883318	27.3213	27.0929	27.2308	26.8383	27.4748	27.0862
A0A0R4IYL7	Ankyrin 2b, neuronal	ank2b	63	3	88949.7	1259.55	0.798214	22.2547	22.4651	23.2816	22.6928	23.1059	22.3954
A2BIB9	Ankyrin 2b, neuronal	ank2b	124	57	162193	2300.41	0.738535	28.8654	28.5127	28.6372	28.6033	29.111	28.83
F1QNB1	Ankyrin 3a	ank3a	54	39	64802.8	731.6	0.606273	25.6106	24.8976	25.5901	25.4405	26.4017	25.6392
A7MBY7	Ankyrin 3b	ank3b	2	2	1146.29	28.11	0.695735	18.2508	21.8899	19.0645	18.8258	22.2431	18.9237
F8W268	Ankyrin 3b (Fragment)	ank3b	22	14	37507.7	564.37	0.542783	25.123	24.6823	25.1955	25.3025	25.9002	25.6599
A0A2R8RKP9	Ankyrin repeat and FYVE domain-containing 1	ankfy1	7	7	8045.98	95.95	1.18179	22.6101	22.687	23.518	22.4489	22.2606	22.6
E7EYI2	RBR-type E3 ubiquitin transferase	ankib1b	2	2	173.99	0	0.686644	20.1994	19.8594	19.6416	19.6997	20.5172	20.3279
A2CEB2	Ankle2 protein	ankle2	2	2	737.28	2.55	0.970142	17.8814	18.5129	18.6137	17.6926	17.5043	19.1595
A0A0R4ITK5	Ankyrin repeat domain-containing protein 13C	ankrd13c	4	4	1745.58	13.7	0.878206	19.1579	19.5709	19.7745	18.9984	19.5459	19.7383
A0A0R4IY87	Ankyrin repeat domain 13 family, member D	ankrd13d	5	5	1326.66	55.54	0.944542	22.2472	22.197	22.7653	22.0199	22.1111	22.5426
E9QBZ2	Ankyrin repeat domain 28b	ankrd28b	4	4	1908.54	16.23	0.625784	19.0666	20.1826	19.827	19.4255	20.0042	20.8925
E7FC91	Ankyrin repeat domain 44	ankrd44	6	6	3499.97	24.12	0.552925	19.1947	20.5241	21.0412	20.6532	21.045	20.8436
E7F3W1	Ankyrin repeat domain 46a	ankrd46a	2	2	1286.89	11.34	0.870179	20.2071	18.9163	NaN	18.9832	18.8829	20.2371
A0A0R4IE55	Ankyrin repeat and sterile alpha motif domain-containing protein 1B	anks1b	7	7	5826.89	37.74	0.961418	22.5062	22.4053	22.7846	22.0831	22.4369	22.5637
E7FF59	Anoctamin	ano11	6	6	8502.78	59.71	0.824728	21.733	22.2168	21.9104	21.8533	22.2593	21.7989
A0A0R4IR43	Anoctamin	ano1a	28	10	24958.9	248.49	0.60196	25.6193	25.8269	25.1729	25.7631	26.2776	25.9925
F1R6U6	Anoctamin (Fragment)	ano2a	5	3	3694.28	33.63	0.2701	17.3669	18.2151	19.6576	18.9463	20.7574	20.4184
A0A2R8RJ22	Anoctamin	ano2b	15	11	11510.3	116.56	0.419164	24.4647	23.89	23.8845	24.5916	25.2514	25.3767
X1WC49	Anoctamin	ano3	4	3	2723.03	27.3	0.323426	18.921	20.2225	19.9933	20.8843	21.4193	20.936
F1QC71	Anoctamin	ano5b	2	2	3152.32	27.53	0.842026	20.8384	21.4299	21.2459	21.4542	21.217	20.8044
F1QNZ8	Anoctamin	ano6	2	2	3725	38.39	0.692638	19.7679	20.25	19.7813	20.0778	20.0624	20.4657
F1Q4N7	Acidic (leucine-rich) nuclear phosphoprotein 32 family, member B	anp32b	8	3	3264.77	29.09	0.843945	24.3212	23.5221	23.2269	23.8858	23.4023	23.7337
Q7T391	Annexin	anxa11a	8	7	7591.97	77.85	0.987812	23.3257	23.1839	23.408	23.1012	22.8612	23.2255
F8W2N0	Annexin	anxa11b	20	3	40176.8	374.91	0.890186	26.6004	26.5745	27.0447	26.6138	26.5837	26.7429
F1REH8	Annexin	anxa13	17	13	30380.3	485.04	0.851612	27.7106	27.8522	27.9743	27.8471	27.8401	27.7623
A8E7L0	Annexin	anxa13l	14	10	14308.1	203.99	0.717486	23.9917	23.9998	24.3536	24.122	24.6927	24.1845
A2BFV8	Annexin (Fragment)	anxa1a	2	2	2552.63	24.56	0.531025	19.8828	20.04	20.041	20.4478	20.4608	21.0119
Q804G9	Annexin	anxa2a	19	19	16405.9	168.4	1.04988	25.9649	24.7713	24.4585	24.4471	25.2636	24.4905
A8E5E5	Annexin	anxa3b	16	16	11389.7	123.08	51.1724	25.2818	25.0882	25.2655	15.5131	22.1569	20.1509
Q804G7	Annexin	anxa4	16	16	13962.1	156.15	0.699769	24.8211	24.1577	24.5664	24.6599	24.7097	24.938
Q6P0V8	Annexin	anxa5b	5	5	5338.66	50.81	1.15133	23.1594	22.542	22.8643	22.3029	22.396	22.4742
A8KBY8	Annexin	anxa6	19	18	22381.6	293.1	0.767415	24.0819	24.2252	24.4172	24.6588	24.3359	24.0925
A0JMP5	Amine oxidase	aoc1	3	3	1091.83	12.89	0.819461	21.691	19.4769	21.4181	19.6926	21.8845	21.0878
F1R2V0	Amine oxidase (Fragment)	aoc2	20	16	10996	186.18	1.09863	25.6377	25.4924	25.7732	24.8008	25.662	25.2506
F1Q5R8	Aldehyde oxidase 6	aox6	8	8	3155.24	31.54	1.20364	21.1625	21.4277	21.6645	21.307	19.9272	21.4354
A0A2R8Q6M9	AP complex subunit beta	ap1b1	42	22	59907	813.57	0.75644	25.5637	25.6712	25.8336	25.7429	25.8675	25.8833
A0A0R4IU05	AP-1 complex subunit gamma	ap1g1	10	9	7717.37	88.12	0.817162	23.6315	23.4764	23.9141	23.4557	23.7153	23.942
A0A0R4IRS1	AP-1 complex subunit mu-1	ap1m1	14	14	23143.4	286.96	0.890174	24.9668	24.9623	25.1087	24.8108	24.8921	25.0557
A0A1D5NSU3	AP complex subunit sigma	ap1s1	3	3	1951.04	24.18	0.545994	20.0185	20.8719	20.6014	21.0811	20.3553	21.8917
Q6P0R9	AP complex subunit sigma	ap1s2	3	2	1877.2	30.62	0.775037	19.9761	20.7626	20.9195	20.7812	20.4414	20.7557
X1WC51	Adaptor-related protein complex 2 subunit alpha 1 (Fragment)	ap2a1	10	2	22457.1	324.19	0.862391	23.0924	23.706	23.8082	23.5386	23.6477	23.2782
X1WD71	AP-2 complex subunit alpha	ap2a1	48	37	123742	1751.36	0.853258	30.0684	30.028	30.3702	29.9832	30.2569	30.1305
F6NK19	AP complex subunit beta	ap2b1	57	37	130847	1898.97	0.751603	29.7092	29.9429	30.2394	29.9418	30.2104	30.1925
F1Q9V1	AP-2 complex subunit mu	ap2m1a	27	27	61095.5	987.37	0.784652	28.7375	28.5907	29.0112	28.6801	28.9421	28.984
Q6PEJ2	AP complex subunit sigma	ap2s1	6	6	11471	188.36	0.849062	26.8665	27.1428	27.077	27.0974	26.9795	26.9348
A0A0G2KQL4	AP-3 complex subunit beta	ap3b2	23	23	24083.5	263.04	1.00702	25.3897	25.0419	25.5297	24.9794	24.8522	25.3165
B7ZUU8	AP-3 complex subunit delta	ap3d1	24	24	29827.5	388.65	0.804873	25.7771	25.6185	26.1627	25.8151	25.9323	25.9676
A2CG10	AP-3 complex subunit mu-2	ap3m2	14	11	11193.5	229.73	0.994524	24.4358	24.8699	24.8213	24.4617	24.1336	24.7727
Q5XJJ8	Adaptor-related protein complex 3, sigma 1 subunit	ap3s1	4	3	1491.23	15.77	1.65203	21.53	21.0051	21.4157	21.0257	18.6524	21.3171
E9QIJ3	Adaptor-related protein complex 3 subunit sigma 2	ap3s2	3	2	818.04	20.15	0.801359	20.0348	22.0805	21.9077	20.8221	21.4508	21.9258
A0A2R9YJM9	Amyloid beta (A4) precursor protein-binding, family A, member 1a	apba1a	9	9	11837.1	124.08	0.778398	23.8615	23.5353	24.121	23.7791	23.8333	24.2069
F8W4Z3	APC regulator of WNT-signaling pathway	apc	6	6	3253.25	28.84	1.03609	20.9143	19.5259	20.616	19.3564	20.9152	19.8484
F1R6R2	Si:ch211-270n8.1 (Fragment)	apcs	4	4	4124.92	120.27	1.57082	23.3682	23.3152	24.5741	23.9027	22.4289	22.1886
R4GDP5	Apoptosis inhibitor 5	api5	9	9	4312.42	79.42	0.804443	23.6177	22.9875	23.6342	23.1654	23.5885	23.6444
A0A0R4IXG2	Amyloid beta (A4) precursor-like protein 1	aplp1	6	6	4551.18	42.65	0.804969	23.3046	23.2879	23.1901	23.1731	23.3573	23.4084
A0A2R8Q4V0	Amyloid beta (A4) precursor-like protein 2	aplp2	4	3	2683.79	56.94	0.933732	21.9233	21.3446	21.1789	20.9501	21.8808	21.1299
A0A0R4I9A0	Adipocyte plasma membrane-associated protein	apmap	14	14	21366.1	245.37	0.843573	24.5759	24.691	24.4652	24.5788	24.9113	24.1954
A0A0R4IKF0	Apolipoprotein A-Ib	apoa1b	21	21	112809	1593.27	0.758289	30.6871	30.7153	31.5259	31.6244	30.8018	30.9169
B3DFP9	Apolipoprotein A-II	apoa2	12	12	19218.1	256.36	0.810505	28.2916	28.2411	28.7997	28.9883	28.1575	28.3132
Q567B9	Apolipoprotein A-IV (Fragment)	apoa4b.1	14	3	16145.4	186.84	0.735526	25.9218	25.8697	25.5069	26.393	25.7292	25.7228
E7FBD3	Apolipoprotein Ba	apoba	9	9	2319.05	17.55	0.215666	18.013	19.6619	19.4453	21.2591	21.3808	20.3369
A0A286YAF6	Apolipoprotein Bb, tandem duplicate 1	apobb.1	42	42	15778.3	203.05	0.513673	24.6614	24.8412	24.7049	26.0373	25.1059	25.1647
A5WUQ7	Apolipoprotein Bb, tandem duplicate 2	apobb.2	18	18	6429.99	82.14	0.87997	27.0676	27.7408	27.965	28.0157	27.1669	27.3614
E9QFX0	Apolipoprotein C-I	apoc1	4	4	4305.5	51.93	0.69324	25.2129	25.1281	25.0027	25.3353	25.7715	25.0399
E9QEQ1	Apolipoprotein C-II	apoc2	2	2	1096.14	49.92	0.872346	21.9946	22.5647	21.8376	22.7768	20.9934	22.4351
A8KBA6	Apoeb protein	apoeb	12	8	7119.71	82.35	0.528835	23.5153	23.1305	23.7464	24.2776	24.1981	23.8911
F1QX33	Apolipoprotein M (Fragment)	apom	4	4	1409.58	31.48	0.36546	21.3885	21.4837	23.7488	23.669	23.2419	23.284
Q3B747	MICOS complex subunit	apooa	6	6	4309.64	129.33	0.71001	24.1022	24.5035	24.5001	24.9265	24.5232	24.3555
Q6GQP1	MICOS complex subunit (Fragment)	apool	9	9	7581.39	231.76	0.917979	25.7266	25.8796	25.5709	25.6794	25.7635	25.3218
Q8UUR9	Amyloid-beta A4 protein	appb	9	5	10633.7	115.5	0.873972	23.8589	23.7489	23.0222	23.4081	23.8745	23.1476
F1RB27	Adaptor protein, phosphotyrosine interaction, PH domain and leucine zipper-containing 2	appl2	23	23	29754.5	415.28	0.607076	25.2762	25.1837	24.9556	25.5854	25.6108	25.5966
Q6PEI8	Adenine phosphoribosyltransferase	aprt	4	4	4916.58	59.35	0.568184	22.8384	22.753	22.2967	23.7532	22.9117	22.8872
Q32ZE7	Aquaporin 1	aqp1a.1	3	3	5342.67	120.74	0.787701	24.1378	24.5271	24.4072	24.0873	24.4066	24.8283
Q7ZU89	Coatomer subunit delta	arcn1b	9	3	4570.67	51.3	0.832581	23.4855	23.389	23.6973	23.3933	23.4717	23.717
Q803D1	ADP-ribosylation factor 1	arf1	8	2	24025.1	418.64	1.04359	28.1238	27.9255	27.9811	27.6472	27.3566	28.059
Q7ZUW4	ADP-ribosylation factor 5	arf5	7	2	18816.8	356.57	0.925794	25.6471	24.8301	25.4724	24.7578	25.3427	25.4
Q6P2U5	ADP-ribosylation factor 6	arf6b	5	5	10288.3	143.3	0.923849	25.0882	25.6397	25.4951	25.0217	25.4952	25.2661
Q5U370	Zgc:92804	arfgap1	13	13	14794.2	216.87	1.11459	26.5992	26.1634	26.2926	25.5705	25.9228	26.3095
F1RB32	ADP-ribosylation factor GTPase-activating protein 2	arfgap2	12	12	12077.4	142.63	0.856503	23.6461	23.6573	24.1759	23.2367	23.9505	24.1797
A0A2R8Q904	ADP-ribosylation factor guanine nucleotide-exchange factor 1 (brefeldin A-inhibited)	arfgef1	5	2	3939.22	37.42	0.643562	19.4121	19.4496	19.5109	19.9723	20.1477	19.3773
E7FCG1	ADP-ribosylation factor guanine nucleotide-exchange factor 2 (brefeldin A-inhibited)	arfgef2	10	7	5319.93	36.08	0.846455	21.7378	21.7583	22.5421	21.8708	21.9746	22.1315
A0A2R8Q504	ARFGEF family member 3	arfgef3	7	7	2374.32	9.67	0.796839	20.8906	20.6578	21.4265	20.6535	21.2487	21.2729
Q5XIZ7	ADP-ribosylation factor-interacting protein 2a	arfip2a	5	3	3280.34	35.56	0.937641	23.7473	23.0958	23.6127	22.8104	23.4793	23.6619
E7FAS3	ADP-ribosylation factor-related protein 1	arfrp1	3	3	NaN	0	0.730518	21.4811	21.4289	21.1418	21.0359	21.837	21.7552
E7F8R4	Arginase	arg1	6	6	7469.72	80.59	0.640385	23.0141	22.8925	22.3357	23.218	23.2824	22.888
Q6PH54	Arginase	arg2	2	2	2477.77	19.92	1.32689	20.0037	20.9224	20.8561	20.3806	19.5754	19.8193
F1R2J2	Rho GTPase-activating protein 1	arhgap1	22	22	43237.1	684.16	0.951258	28.2258	28.165	28.5448	28.1147	28.154	28.1003
F8W5N3	Rho GTPase-activating protein 10 (Fragment)	arhgap10	2	2	197.4	3.21	0.894696	18.3513	NaN	18.8992	20.0436	18.9412	17.5553
E7F5Q5	Rho GTPase-activating protein 18	arhgap18	2	2	NaN	3.79	0.650262	20.7248	20.2002	19.6293	20.1627	20.8878	20.5837
A0A0R4IRJ7	Rho GTPase-activating protein 21a	arhgap21a	8	3	5830	70.92	0.732442	21.0686	20.4696	21.0502	20.6064	21.6163	20.9305
F1QST2	Rho GTPase-activating protein 21b	arhgap21b	10	5	8510.87	114.35	0.729569	23.9167	23.6508	23.8409	23.6436	24.1789	24.1678
F1RDK4	Rho GTPase-activating protein 32a	arhgap32a	6	2	2661.85	14.23	0.987906	18.7439	18.5211	18.9393	18.5669	18.2712	18.6361
E7F0G8	Rho GTPase-activating protein 32b	arhgap32b	10	8	8154.02	67.56	0.724857	22.5291	22.3841	22.3648	22.4401	22.8449	22.6029
X1WC05	Rho GTPase-activating protein 33 (Fragment)	arhgap33	7	4	1848.19	15.15	1.14474	20.2231	19.7172	20.1066	19.0925	18.9854	20.6012
E7F8G5	Rho GTPase-activating protein 35a	arhgap35a	9	7	6805.58	74.4	0.710198	21.537	21.8056	22.2605	21.9682	22.0377	22.2955
A5PF53	Rho GTPase-activating protein 35b	arhgap35b	7	5	5187.65	62.55	0.786544	19.9302	20.2683	20.2894	20.2095	19.7523	20.7825
A0A0R4IIW2	Si:ch211-114m9.1	arhgap44a	11	10	13467.7	175.69	0.746542	24.3011	24.2019	25.0542	24.0809	24.7881	25.1705
A0A0R4ISX7	Rho GTPase-activating protein 44 (Fragment)	arhgap44b	4	3	3665.47	56.6	1.45023	21.4535	21.5324	21.3285	21.1379	21.0885	19.6964
E9QHI0	Rho GTPase-activating protein 4b	arhgap4b	13	13	9474.61	111.06	0.877263	25.1	24.159	24.561	24.1986	24.2338	25.1715
F1R372	Rho GTPase-activating protein 5	arhgap5	2	2	1580.62	14.47	0.69729	19.4193	18.2331	19.6435	19.6011	18.5907	19.8818
Q802W6	Arhgdia protein	arhgdia	9	9	10156.4	273.56	0.848261	25.5223	26.109	26.0341	26.3666	25.4713	25.757
Q7SZQ6	Rho GDP dissociation inhibitor (GDI) gamma	arhgdig	3	3	2229.44	26.9	0.719292	20.836	21.116	20.1112	21.3018	20.7104	20.6942
A0A0R4ITX4	Rho guanine nucleotide exchange factor (GEF) 10-like a	arhgef10la	4	4	2302.65	19.81	0.827136	18.5934	19.853	19.871	19.5196	19.272	19.5643
Q49U75	PDZ-RhoGEF	arhgef11	5	5	2818.11	45.3	0.812094	20.9799	21.4084	21.2451	20.7724	21.454	21.5251
A0A0R4IRY4	Rho guanine nucleotide exchange factor (GEF) 12b	arhgef12b	2	2	1174.59	27.29	0.916155	19.087	19.779	19.6027	19.3954	19.8441	18.8256
A2RUX1	Guanine nucleotide exchange factor H1	arhgef1a	5	5	281.82	3.95	0.536852	19.7837	19.1878	19.9127	20.1236	20.7309	19.9392
F1Q4Y0	Rho guanine nucleotide exchange factor (GEF) 1b	arhgef1b	3	3	2759.55	13.28	0.879126	19.581	19.6824	20.2598	19.5439	19.7816	19.9725
F8W5F0	Rac/Cdc42 guanine nucleotide exchange factor (GEF) 6	arhgef6	7	6	8856.86	88.2	0.802598	23.2487	22.4266	23.4159	22.9855	23.1939	23.0807
A0A2R8Q515	Rho guanine nucleotide exchange factor (GEF) 7a	arhgef7a	8	7	9952.91	114.5	0.729286	22.7949	22.9308	23.2008	23.2966	22.9857	23.2277
F1RE63	Rho guanine nucleotide exchange factor (GEF) 7b	arhgef7b	5	3	4420.4	37.25	1.33438	21.0254	21.2486	20.7362	20.1796	NaN	20.5799
E9QHS5	Cdc42 guanine nucleotide exchange factor (GEF) 9a	arhgef9a	12	5	10778.5	104.07	0.925925	25.1239	24.6367	25.2973	24.7889	24.781	25.0382
A0A2R8RV69	Cdc42 guanine nucleotide exchange factor (GEF) 9b	arhgef9b	9	2	7469.33	53.98	0.906542	19.5851	20.2216	20.5571	19.8484	20.0648	20.0924
A0A2R8QFG7	AT-rich interactive domain 1Ab (SWI-like)	arid1ab	2	2	1779.9	13.45	1.44839	20.1817	19.4276	19.6237	18.5715	19.7708	18.5045
A0A0R4IGI5	ADP-ribosylation factor-like 1	arl1	4	4	5681.31	71.41	1.1602	22.6716	22.8659	22.888	22.6165	22.9098	21.4733
F1RDR4	ADP-ribosylation factor-like 15b	arl15b	8	8	10323.1	162.83	1.02314	24.8464	25.3583	24.7097	24.6827	24.6936	24.6562
F1Q9Z2	ADP-ribosylation factor-like 2	arl2	5	5	2008.23	26.2	1.03919	22.6883	23.18	22.9466	23.0607	21.8684	22.9366
B2GR26	Si:ch211-208d15.4 protein	arl3b	5	5	4628.96	81.84	1.09045	22.4457	23.0576	23.4093	22.6051	22.788	22.3619
B2GRI2	ADP-ribosylation factor-like protein 6	arl6	3	3	4065.25	39.06	0.590416	21.3645	20.2161	21.6474	21.7529	21.4323	21.5406
Q7ZWB4	ADP-ribosylation factor-like 6 interacting protein	arl6ip1	4	4	8455.07	81.91	0.745452	25.8463	25.1854	25.6375	25.384	26.2144	25.5595
Q6DGQ9	PRA1 family protein	arl6ip5b	7	7	24474.2	255.07	0.710304	26.3649	26.1746	26.3596	26.245	26.885	26.4668
F8W2P1	ADP-ribosylation factor-like 8A	arl8a	12	9	15256.7	264.81	0.909446	26.7694	26.3752	27.0181	26.2791	26.9713	26.5403
F1RBH2	ADP-ribosylation factor-like 8Bb	arl8bb	7	4	9037.32	140.04	1.10976	23.0249	23.1678	23.296	21.8399	23.3148	23.1005
Q5PR58	Armadillo repeat-containing protein 1	armc1	9	9	7624.9	132.23	1.01774	24.8331	24.5342	24.264	24.0077	24.3353	24.4294
A0A0G2KFS5	Uncharacterized protein	armc6	8	8	2333.58	57.94	0.735013	22.3086	22.9191	23.2858	23.3819	22.5856	23.0957
B2GSN3	Sugar phosphate phosphatase	armt1	2	2	381.06	0	0.679967	18.641	19.3041	19.0705	19.0165	19.1808	19.7049
A0A0R4ILG9	Aryl hydrocarbon receptor nuclear translocator 2	arnt2	2	2	1332.56	10.83	1.11723	19.1157	18.9547	19.7296	18.7376	19.1166	18.6832
Q7ZUQ0	Actin-related protein 2/3 complex subunit	arpc1a	16	16	26496.3	351.33	1.03792	26.9859	26.8149	27.2173	26.3407	26.6297	27.1038
Q7T372	Actin-related protein 2/3 complex subunit	arpc1b	3	3	1541.82	10.84	0.911078	20.9345	20.6459	20.5648	20.6166	20.7306	20.4182
Q6P2T5	Arp2/3 complex 34 kDa subunit	arpc2	15	15	20389	293.88	0.99431	26.3159	25.9353	26.4688	25.6795	25.8437	26.4386
Q6ZM62	Actin-related protein 2/3 complex subunit 3	arpc3	7	7	9594.82	121.18	0.926148	25.8969	25.6652	25.553	25.2887	25.4902	25.8854
Q6NZZ2	Actin-related protein 2/3 complex subunit 4	arpc4	11	11	9793.43	176.09	1.01289	26.3498	26.5413	26.9675	26.3245	26.3162	26.3796
Q803M7	Actin-related protein 2/3 complex subunit 5	arpc5a	4	4	2884.82	68.04	1.14763	22.8456	22.5176	23.0373	21.6714	22.5863	22.764
Q7ZWH4	Actin-related protein 2/3 complex subunit 5	arpc5b	3	2	1313.53	40	1.53755	21.434	21.8044	21.8542	20.6499	20.3272	21.4707
Q6P0D3	Actin-related protein 2/3 complex subunit 5	arpc5la	5	4	4600.35	58.75	1.40131	22.6954	23.852	22.9897	22.6283	22.1176	22.5481
B0S516	Actin-related protein 2/3 complex subunit 5	arpc5lb	6	5	6218.74	113.34	0.954881	23.7362	23.822	23.432	22.7983	23.8731	23.7359
Q6PFV1	cAMP-regulated phosphoprotein 19a	arpp19a	5	4	9106.23	62.77	0.794786	23.4445	23.1231	23.3749	23.2726	23.2567	23.6244
C3PTE8	Arrestin, beta 1	arrb1	7	6	12811.5	142.85	0.987826	23.2215	23.3526	23.8612	23.4032	23.1262	23.1761
F1QLG1	Arrestin, beta 2a	arrb2a	6	2	8518.12	66.1	1.31135	18.2697	18.3299	17.2787	17.2843	17.0144	17.6237
Q7T2D2	Arrb2b protein	arrb2b	7	2	9293.74	82.74	0.801742	23.0844	23.0445	22.7486	22.8018	22.8636	23.3855
A0A2R8Q8U8	Arrestin_C domain-containing protein	arrdc1b	3	3	1158.51	4.62	0.969938	21.8491	20.9979	21.9121	20.7946	21.7098	21.604
Q1LXA0	Novel protein similar to vertebrate arylsulfatase A (ARSA) (Fragment)	arsa	3	3	2083.96	22.19	0.294786	20.534	19.43	20.5015	21.2933	21.7239	21.9522
F1R953	ARVCF delta catenin family member a	arvcfa	12	9	14705.4	162.06	0.71499	21.9698	22.5192	22.5914	22.5941	22.8377	22.3178
Q6PH71	Ceramidase	asah1b	5	5	1844.42	22.74	0.726633	21.7913	21.6648	21.7982	21.7952	22.3828	21.6757
B3DI91	ArfGAP with SH3 domain, ankyrin repeat and PH domain 1a	asap1a	14	8	18933.9	190.94	0.822597	24.4328	23.8664	24.5366	24.0125	24.4608	24.425
A0A2R8PVI8	ArfGAP with SH3 domain, ankyrin repeat and PH domain 1b	asap1b	10	4	12335.5	117.5	0.602113	21.6779	20.8819	22.6062	21.5355	22.4317	22.6118
Q5RG20	ArfGAP with SH3 domain, ankyrin repeat and PH domain 2a	asap2a	7	7	2565	14.86	0.609509	20.1239	20.6289	21.294	21.2067	20.9698	21.2303
A0A0R4ID46	Acid-sensing ion channel 1B	asic1b	3	2	2450.21	29.99	0.72552	22.0888	21.3781	22.2178	21.8258	22.225	22.2397
K7DY90	Acid-sensing ion channel 4-A (Fragment)	asic4a	2	2	1190.14	11.43	0.869222	20.2348	20.1504	20.5242	19.4142	20.8356	20.4834
F1RA91	Argininosuccinate lyase	asl	2	2	894.08	11.75	1.03036	19.6694	20.7657	20.0158	19.6138	19.88	20.0449
A0A0G3EW04	Asp_Arg_Hydrox domain-containing protein (Fragment)	asphd2	2	2	1135.08	15.94	0.6953	21.2711	20.7958	21.0143	20.9338	21.6006	21.3368
A0A140LGH8	ASPSCR1 tether for SLC2A4, UBX domain-containing	aspscr1	4	4	1028.47	35.19	0.960385	20.5367	20.9006	20.8966	20.9436	20.3018	20.4807
B2GNT8	Asparaginase-like protein 1	asrgl1	9	9	12121.2	148.36	0.859099	28.5744	28.5144	28.3554	28.2633	28.3756	28.6798
F1Q5X4	Astrotactin 1	astn1	23	23	28523.7	363.33	0.82429	25.6718	25.5192	25.2714	25.5746	25.6828	25.2585
A0A2R8RQ30	Annexin_like domain-containing protein	astn2	5	5	552.94	8.41	0.904505	21.1314	20.9716	21.1569	20.8553	21.1613	20.8949
B2GQN7	Atad1a protein	atad1a	4	3	1698.77	21.55	1.10704	18.3925	19.631	19.9252	18.7145	19.7504	18.2609
B2GP29	Atad1b protein	atad1b	10	9	10363.4	125.44	0.847769	25.021	24.8742	24.8499	24.956	24.8801	24.841
Q6NZU8	ATPase family, AAA domain containing 3B	atad3	32	32	31330	477.32	0.634859	26.3399	26.3864	26.6649	26.8875	26.8001	26.8873
A5WV31	ATCAY kinesin light chain-interacting caytaxin a	atcaya	6	5	6554.55	80.79	0.961258	22.9248	23.2153	23.4786	22.9435	22.7582	23.3051
A0A0R4IP97	ATG16 autophagy-related 16-like 1 (S. cerevisiae)	atg16l1	5	5	3907.93	48.74	0.888935	21.6604	21.4341	22.0754	21.463	21.4662	21.9676
Q6DEM4	Autophagy protein 5	atg5	2	2	593.42	6.66	0.941185	21.9901	21.1203	20.5663	20.8199	20.7634	21.5729
A0A0G2KPR3	Ubiquitin-like modifier-activating enzyme ATG7	atg7	5	4	4765.14	46.85	1.0577	22.0437	22.3129	22.4583	21.8738	21.8732	22.0423
A2RV24	Autophagy-related protein 9	atg9a	2	2	138.61	1.82	0.720902	20.3912	19.7382	19.4224	19.521	20.6348	20.0297
A2CEW4	5-aminoimidazole-4-carboxamide ribonucleotide formyltransferase	atic	13	13	17289.8	183.29	0.991905	24.4503	24.8431	24.9461	24.4511	24.3822	24.6586
E9QGX9	Atlastin GTPase 1	atl1	24	20	25255.6	437.02	0.87843	26.1649	26.1657	26.2564	25.8802	26.1684	26.3167
A2CEM4	Atlastin 3	atl3	4	4	5856.02	49.23	0.730547	20.4916	21.2485	20.3677	21.1597	21.147	20.3772
E7FEZ9	Antioxidant 1 copper chaperone	atox1	4	4	3427.84	36.89	1.05829	22.2026	22.4747	22.3915	22.1335	21.5278	22.3794
F1REW4	Phospholipid-transporting ATPase	atp10d	3	2	251.85	3.79	0.993568	14.6251	15.4243	15.2354	14.6986	15.3312	NaN
A0A2R8QLJ2	Phospholipid-transporting ATPase	atp11a	4	2	3958.72	18.2	0.754285	20.8403	21.0985	20.6327	20.4698	21.4238	21.1156
E7F9A5	Phospholipid-transporting ATPase	atp11c	4	2	2824.62	26.81	1.24894	19.4052	18.1522	18.4045	18.7435	17.8566	17.6169
F1R1X4	ATPase 13A1	atp13a1	6	6	1480.77	17.17	0.634401	21.4282	21.371	21.7001	21.7716	21.8816	22.033
Q9DGL6	Sodium/potassium-transporting ATPase subunit alpha	atp1a1a.1	65	26	465901	8015.37	0.708266	31.4207	31.4908	31.307	31.505	31.812	31.6117
Q90X33	Sodium/potassium-transporting ATPase subunit alpha	atp1a1a.4	39	6	314032	5091.19	1.18682	21.9606	24.0907	23.448	23.3395	22.5828	22.053
B3DFZ2	Sodium/potassium-transporting ATPase subunit alpha	atp1a1a.5	21	3	251123	4179.95	0.781675	22.4355	22.2989	22.4219	22.4979	22.5796	22.3621
B0R068	Sodium/potassium-transporting ATPase subunit alpha	atp1a1b	69	29	487672	8582.77	0.747223	33.3669	33.401	33.1013	33.4497	33.4832	33.4147
Q6P271	Sodium/potassium-transporting ATPase subunit alpha	atp1a3a	76	30	738423	12422.4	0.791559	35.0378	34.953	34.8552	34.9467	35.1959	34.9323
Q4KMK4	Sodium/potassium-transporting ATPase subunit alpha	atp1a3b	65	21	771905	10420.5	0.667518	31.8236	31.973	31.707	32.2526	32.2421	31.9756
Q9DGL3	Sodium/potassium-transporting ATPase subunit beta	atp1b1a	17	4	26868.1	404.72	0.811597	27.6516	27.9421	27.6799	27.5544	28.1409	27.699
Q7ZVX2	Sodium/potassium-transporting ATPase subunit beta	atp1b1a	15	2	29218	402.97	0.664521	22.5661	22.961	23.1887	23.7861	23.1875	22.7282
Q9DEY4	Sodium/potassium-transporting ATPase subunit beta	atp1b1b	19	19	53161.8	903.21	0.764487	30.5572	30.378	30.5914	30.5566	30.9364	30.4132
Q9DGL2	Sodium/potassium-transporting ATPase subunit beta	atp1b2a	8	8	41284.2	448.14	0.783666	30.887	30.8904	30.8681	30.9472	31.1314	30.839
Q90Z34	Sodium/potassium-transporting ATPase subunit beta	atp1b2b	8	8	15290.2	191.48	0.689379	26.809	26.9533	26.9982	27.2736	27.3735	26.9405
Q8QHI1	Sodium/potassium-transporting ATPase subunit beta	atp1b3a	11	7	27427.1	284.06	0.730731	27.3593	27.3934	27.08	27.4406	27.3386	27.6285
Q9DGI4	Sodium/potassium-transporting ATPase subunit beta	atp1b3b	12	12	51234	562.24	0.682394	30.2921	30.3135	30.4891	30.461	30.6441	30.8608
E7F9R1	Sodium/potassium-transporting ATPase subunit beta	atp1b4	20	20	111812	2025.47	0.737776	31.8139	31.8668	31.7559	31.9989	32.2	31.7712
A0JMP4	Calcium-transporting ATPase	atp2a1l	32	13	30555.7	367.65	1.49493	26.7296	22.3905	23.2669	22.7734	23.0953	23.9953
Q7ZW18	Calcium-transporting ATPase	atp2a2a	27	6	40042.1	511.88	1.07381	23.9488	23.4439	23.637	22.9165	23.4504	23.5718
A0A0R4IQS8	Calcium-transporting ATPase	atp2a2b	34	11	49646.7	645.22	0.848598	27.1563	26.8311	26.862	26.6407	27.1684	26.9681
A0A2R8QJH4	Calcium-transporting ATPase	atp2a3	34	18	47383.7	699.84	0.657366	26.7194	26.2501	26.6053	26.5153	27.0789	27.0136
Q5RGZ4	Calcium-transporting ATPase	atp2b1a	53	30	141983	2299.16	0.753283	28.4506	28.4122	28.4338	28.4704	28.5956	28.6741
F1RC03	Calcium-transporting ATPase	atp2b2	56	32	227955	3069.88	0.640909	30.0925	29.8989	29.9072	30.1104	30.5169	30.4139
B0S5H3	Calcium-transporting ATPase	atp2b3a	51	28	147130	2175.97	0.784506	28.1248	28.1647	27.7762	28.1143	28.2345	27.9846
X1WCG5	Calcium-transporting ATPase	atp2b3b	53	36	160994	2284.99	0.750636	28.8622	29.0038	28.9153	29.0944	29.1468	28.9987
F1R790	Calcium-transporting ATPase	atp2b4	65	3	237660	3338.81	0.839047	25.3314	26.116	25.6693	25.8242	25.7425	25.5268
F1QKF2	Calcium-transporting ATPase	atp2b4	65	2	234883	3330.38	0.711845	31.6944	31.5561	31.4862	31.6797	31.8518	31.8935
A8WGC6	ATP synthase subunit beta	atp5f1b	37	37	603187	9129.96	0.875715	34.3507	34.4657	34.353	34.3686	34.3953	34.1971
Q6P959	ATP synthase subunit gamma	atp5f1c	17	17	103913	1504.79	0.908394	30.9918	31.1405	30.9552	31.0085	30.8416	30.8704
F8W3H2	ATP synthase F1 subunit epsilon	atp5f1e	3	3	6285.18	138.12	0.758757	29.8647	29.0326	28.9571	29.0586	29.5609	29.6469
Q08BA1	ATP synthase subunit alpha	atp5fa1	43	43	288683	4601.12	0.889691	34.0484	34.3781	34.1348	34.2062	34.0413	34.0369
B2GSH9	Si:ch211-15d5.5 protein	atp5if1b	12	12	31860.3	379.24	0.881617	28.0365	27.883	27.3786	27.8225	27.5166	27.7215
Q6P6E0	ATP synthase subunit	atp5l	3	3	19283.8	259.5	0.6903	28.3591	29.1507	29.2748	29.1747	29.3836	29.0477
H0WES8	ATP synthase membrane subunit DAPIT	atp5md	4	4	14254.7	203.41	0.92555	29.1399	29.0553	29.1925	29.0129	28.9157	29.0112
A7YY99	ATP synthase subunit e, mitochondrial	atp5mea	5	3	23852.8	268.74	0.870648	27.7683	27.527	28.0968	27.543	27.7749	27.891
A2ARG7	ATP synthase subunit e, mitochondrial	atp5meb	9	7	39223.8	420.57	0.926001	29.3466	29.2361	29.2715	29.1364	29.1235	29.1442
F6P873	ATP synthase membrane subunit f	atp5mf	3	3	2725.75	77.56	0.791823	28.6149	29.394	29.0518	29.5105	28.9885	28.7892
B3DFK4	6.8 kDa mitochondrial proteolipid-like	atp5mj	5	5	8979.13	115.26	0.841325	28.9823	29.533	29.3104	29.5469	29.1541	29.0897
Q5XJJ3	ATP synthase F(0) complex subunit B1, mitochondrial	atp5pb	18	18	192180	1826.82	0.830438	30.3762	30.8485	30.5281	30.8728	30.3555	30.5459
Q6PC77	ATP synthase subunit d, mitochondrial	atp5pd	13	13	56965.7	898.99	0.76358	31.0415	31.508	31.2453	31.576	31.3116	31.2917
B8JM34	ATP synthase-coupling factor 6, mitochondrial	atp5pf	6	6	19484.5	276.65	0.951936	29.4622	29.5072	29.361	29.2948	29.1698	29.2962
Q6DRD1	ATP synthase subunit O, mitochondrial	atp5po	17	17	69118.5	865.96	0.792335	31.2729	31.244	31.464	31.3121	31.5216	31.3718
F1R9A7	ATPase H+-transporting accessory protein 1a	atp6ap1a	13	12	34048.7	402.02	0.7841	28.1314	27.8129	27.8174	28.0088	27.9895	28.0332
A2AR67	ATPase H+-transporting accessory protein 1b	atp6ap1b	4	3	3216.15	30.29	0.74352	21.0074	20.8923	20.696	21.1441	21.1679	20.7835
F1RC46	ATPase H+-transporting accessory protein 1-like a (Fragment)	atp6ap1la	3	2	1010.59	20.52	0.930609	23.6271	22.3788	23.2401	22.4286	23.1991	23.1469
Q6PBY2	ATPase H(+)-transporting lysosomal accessory protein 2	atp6ap2	6	6	4232.78	58.62	0.811185	22.297	22.329	22.5787	22.2546	22.6854	22.3876
F1QE30	V-type proton ATPase subunit a	atp6v0a1b	33	14	82672.4	1219.9	0.814863	30.2326	30.0398	30.2613	30.1825	30.3327	30.1219
E7F7W2	V-type proton ATPase subunit a	atp6v0a2a	6	3	6654.35	66.86	0.806052	22.1542	22.1726	22.8633	22.5309	22.4654	22.3441
F1Q4U4	V-type proton ATPase subunit d 1	atp6v0d1	6	6	10456.3	208.98	0.860956	27.9406	27.6055	28.1849	27.7428	28.0253	27.828
Q7SXA1	ATPase H+ transporting V0 subunit e1	atp6v0e1	7	7	5962.95	72.04	0.943582	26.3243	26.0283	25.3311	25.6196	25.4816	26.0511
A2BEN1	H(+)-transporting two-sector ATPase	atp6v1aa	36	10	120860	1715.1	0.970953	27.8187	28.3543	28.0962	27.9532	27.4097	28.2511
E7FCD8	H(+)-transporting two-sector ATPase	atp6v1ab	36	10	115169	1593.82	0.938389	30.1367	29.9407	30.1419	29.6721	29.8041	30.2355
A4FUM8	Vacuolar proton pump subunit B	atp6v1b2	28	13	103808	1624.26	0.995211	30.2334	30.0205	30.4641	29.8484	29.8555	30.2522
Q6PC68	Vacuolar proton pump subunit B	atp6v1ba	27	12	81109.4	1237.97	0.999947	25.8583	26.2463	26.6541	25.9376	25.6478	26.3908
B2GPU0	V-type proton ATPase subunit C	atp6v1c1a	27	27	51654.3	656.88	0.956938	28.2013	28.0538	28.4741	28.0013	27.821	28.3148
Q7ZVX8	V-type proton ATPase subunit D	atp6v1d	11	11	19253.6	330.89	0.899172	27.4288	27.5449	27.4643	27.2632	27.2947	27.5573
Q6NWK4	ATPase H+-transporting V1 subunit E1b	atp6v1e1b	17	12	87500.3	1068.3	1.01316	29.7135	29.6699	29.8164	29.3425	29.3799	29.6381
Q6DRK0	V-type proton ATPase subunit F	atp6v1f	4	4	14666.6	150.56	1.07612	25.0041	25.3179	25.3082	24.9962	24.7311	24.8027
Q6PBR5	V-type proton ATPase subunit G	atp6v1g1	11	11	24489.9	420.98	0.952403	28.6889	28.5577	28.7014	28.4009	28.4686	28.5069
B0R0V8	V-type proton ATPase subunit H	atp6v1h	25	25	47878.4	649.11	1.00717	28.1365	28.1125	28.2469	27.7959	27.7357	28.1506
F1Q5B3	P-type Cu(+) transporter	atp7a	5	5	3913.45	73.48	0.756893	21.2724	21.4212	21.4494	21.1644	21.7831	21.6184
Q08BV9	ATPase phospholipid-transporting 8A1	atp8a1	11	11	18521.2	223.37	0.812531	25.8153	25.9768	26.098	26.0348	26.1487	25.8223
X1WCP3	Phospholipid-transporting ATPase	atp8a2	30	29	40257	586.98	0.770537	26.9936	26.5963	26.9285	26.6968	27.2621	26.9049
A0A2R8Q3S1	Phospholipid-transporting ATPase	atp9a	17	14	13939.9	177.41	0.892842	25.2459	25.0537	24.9646	24.7296	25.2643	24.9781
F6NZZ2	Phospholipid-transporting ATPase	atp9b	6	3	5566.55	46.75	0.604523	20.8599	19.9046	19.8107	20.3874	20.6524	20.931
A0A2R8Q607	ATP synthase mitochondrial F1 complex assembly factor 1	atpaf1	3	3	1049.03	7.84	0.655883	21.1568	20.6223	20.705	21.1218	21.0622	21.3428
A3KP55	ATP synthase mitochondrial F1 complex assembly factor 2	atpaf2	5	5	4863.96	77.95	1.01057	20.0908	21.9539	20.5867	20.9967	20.4268	20.3796
A0A2R8Q5R5	Attractin	atrn	6	6	1864.28	25.07	0.673517	22.0972	21.1732	21.8774	21.2365	22.2668	22.5723
E7F6C7	Attractin-like 1b	atrnl1b	4	4	2997.06	30.38	0.709326	20.9244	20.6808	20.5724	20.9001	20.8991	21.082
A0A2R8QG02	ATP-dependent helicase ATRX	atrx	3	3	1729.82	12.74	2.35707	21.419	20.513	19.8136	17.9324	19.3565	19.9629
A2CF31	Ataxin 2	atxn2	3	3	384.8	18.02	1.05269	20.3849	20.059	20.2997	19.9458	20.2128	19.58
Q6PFI6	Ataxin 2-like	atxn2l	2	2	209.67	4	1.06008	20.848	18.5093	21.0766	18.3295	20.376	20.6932
F1RDX1	AU RNA-binding protein/enoyl-CoA hydratase	auh	13	13	21720.5	221.76	0.849793	25.9406	26.1688	25.7738	26.0669	25.7169	26.0211
A0A0R4IRC7	AVL9 homolog (S. cerevisiase)	avl9	6	6	2860.52	43.57	1.11615	22.8632	22.7168	23.3901	22.5267	22.3858	22.7992
A0A0R4IWF9	DNA-(apurinic or apyrimidinic site) endonuclease	ax1	10	10	13002	166.56	0.819972	23.8524	24.1523	24.7838	24.7296	23.86	24.2752
E7F1G6	Beta-2-microglobulin	b2ml	2	2	1923.72	21.83	0.862734	20.918	21.5345	21.2798	21.6017	21.3688	20.6179
Q256Z7	Hexosyltransferase	b3galt6	3	3	900.45	10.67	1.18613	20.9959	20.609	19.9789	19.6227	20.3655	20.0742
A0A068F9P7	Beta-3-glucosyltransferase a	b3glcta	4	4	5789.52	73.71	0.986726	22.3809	22.3221	21.9188	21.6615	22.0016	22.2337
B3DG37	Ba1 protein	ba1	14	12	77386.3	1019.48	0.638178	31.4815	31.7007	31.356	32.7827	31.4815	31.435
A0A0R4IIK1	BRISC and BRCA1-A complex member 1 (Fragment)	babam1	2	2	482.89	8.05	0.673739	18.6553	18.6385	20.1945	19.4408	19.8402	19.1338
F1QXK4	BRCA1-A complex subunit BRE	babam2	2	2	1142.38	11.57	0.510597	22.8249	21.8969	22.3172	22.8408	23.2956	23.0291
Q6NZT7	Beta-secretase 1	bace1	2	2	601.75	14.13	0.662532	21.9715	20.977	20.6905	20.7086	22.1976	21.7317
A5PLC6	BAG family molecular chaperone regulator 1	bag1	5	5	2986.72	38.93	0.810516	23.2113	23.4451	23.1219	23.4608	23.1986	23.2454
F1Q9J0	BCL2-associated athanogene 3	bag3	2	2	2533.21	27.54	0.958579	19.4373	19.9078	19.6098	19.4185	19.5879	19.3489
F1QGM6	BCL2-associated athanogene 5	bag5	12	12	6946.05	126.85	0.850501	23.5182	23.9307	23.7529	23.4603	23.9984	23.6612
A0A2R8QDI1	BCL2-associated athanogene 6	bag6	5	4	3233.6	29.32	0.856249	22.1476	22.5821	22.2727	22.169	22.1552	22.5671
A0A2R8QTG5	BCL2-associated athanogene 6	bag6l	3	2	956.87	14.45	1.65043	19.6036	19.6795	20.6152	19.5392	18.7686	NaN
F1QB08	Brain-specific angiogenesis inhibitor 1-associated protein 2	baiap2a	11	10	12250.1	130.86	0.77637	25.6188	25.3943	25.4074	25.6881	25.2262	25.8188
X1WGN8	BAI1-associated protein 3	baiap3	15	15	8986.39	116.88	1.25235	23.7828	23.6555	24.0935	23.143	22.8273	23.8049
Q6DI45	Bardet-Biedl syndrome 2 protein homolog	bbs2	2	2	NaN	0	0.721887	16.9592	16.2192	16.4046	16.1674	17.266	16.7773
Q08BX5	Basal cell adhesion molecule (Lutheran blood group)	bcam	14	10	18738.3	322.62	0.810168	26.641	26.5659	26.4965	26.426	26.748	26.6578
A0A0R4IXT8	Brevican	bcan	14	14	17790	237.75	0.73253	25.9236	25.2839	25.5627	25.8753	26.0608	25.3984
Q7ZUJ4	Endoplasmic reticulum transmembrane protein	bcap31	5	5	8788.27	129.91	0.806186	25.0053	24.6208	24.642	24.4122	25.0365	24.969
A0A2R8QFW9	BCAR1 scaffold protein, Cas family member	bcar1	4	4	2954.51	30.81	0.80399	20.6163	21.0343	21.1035	20.7325	21.4606	20.7225
A0A2R9YJF6	BCAS3 microtubule-associated cell migration factor	bcas3	10	10	6778.68	110.29	0.73803	23.2046	23.2716	23.3115	23.0766	23.2451	23.998
Q5RHB8	Branched-chain-amino-acid aminotransferase	bcat1	8	7	4807.98	104.48	1.79167	23.1096	23.6675	23.7124	22.7788	21.7728	22.6311
E9QFU8	Branched-chain-amino-acid aminotransferase	bcat2	11	10	17750.4	272.39	0.870133	27.1776	27.2418	27.2988	27.0361	27.3209	27.1805
Q4VBU0	2-oxoisovalerate dehydrogenase subunit alpha	bckdha	17	17	21792.5	325.72	0.826007	26.5727	26.4488	26.7814	26.5656	26.6305	26.6514
E7FDU0	Branched chain keto acid dehydrogenase E1 subunit beta	bckdhb	9	9	4525.21	91.54	0.814593	22.1648	23.6122	23.9587	24.1314	23.5872	22.1219
B0R159	Protein-serine/threonine kinase	bckdk	7	7	4652.85	53.66	0.616617	22.0055	22.5048	22.6921	23.1991	22.5904	22.7227
F8W266	Apoptosis regulator Bcl-2	bcl2b	4	3	3918.2	39.79	0.91273	21.3326	20.6909	21.0023	20.9604	21.2256	20.4523
Q90Z98	BCL2-like 1	bcl2l1	6	5	9013.91	103.09	0.821238	24.4967	24.0444	24.0641	23.9842	24.5973	24.0933
Q1LX53	BCL2-like 13	bcl2l13	7	7	3881.31	125.3	0.827263	22.7212	23.67	23.3064	23.5351	23.3967	22.8038
F1QU45	Beta-carotene oxygenase 2a	bco2a	7	7	5749.07	52.13	0.994276	22.9878	23.2374	22.9392	22.4674	23.2053	22.7338
F1Q9E9	BCR activator of RhoGEF and GTPase	bcr	6	4	3383.68	30.81	0.846675	20.6702	19.8944	20.3333	19.8891	21.1294	19.817
E9QEE7	Mitochondrial chaperone BCS1 (Fragment)	bcs1l	5	5	5187.43	49.42	0.971362	22.7763	22.2159	22.1131	21.7284	22.1313	22.5886
A3KP84	Zgc:163053 protein	bdh1	13	2	11487.6	172.17	0.770015	25.4555	25.2728	25.4676	25.4689	25.5336	25.5417
F1R9B4	3-hydroxybutyrate dehydrogenase, type 1 (Fragment)	bdh1	13	2	18287.8	265.08	0.761656	22.8973	23.2493	23.0288	23.2078	23.1077	23.2555
B2GSA5	Zgc:110323 protein	bdh2	5	5	3005.25	33.26	0.712292	22.2733	21.539	21.7706	21.5937	22.3826	22.2922
A0A2R8PWR1	Betaine--homocysteine S-methyltransferase 1	bhmt	9	9	11370.4	132.49	1.18081	23.0072	24.5583	23.3463	23.7129	23.0264	22.6704
E7F5A6	Bicaudal D homolog 2 (Drosophila)	bicd2	2	2	1495.5	12.12	0.728774	18.2515	18.7886	17.5942	18.5145	18.5305	18.176
E9QF57	Bridging integrator 1a (Fragment)	bin1a	19	17	29042.5	457.49	0.962482	27.9863	28.0303	28.1315	27.7218	27.8691	27.9399
F1QDZ6	Bridging integrator 1a (Fragment)	bin1a	7	7	26664.6	363.54	0.8299	26.2812	26.4453	26.6886	26.1681	26.8845	26.3867
X1WF03	Baculoviral IAP repeat-containing 6	birc6	19	18	8107.82	99.6	0.777109	23.1761	23.3869	23.2522	23.1619	23.47	23.4918
F1R4G2	Bleomycin hydrolase	blmh	5	5	9850.44	90.08	0.949558	20.6578	22.8284	22.0554	21.9316	21.0039	22.0474
B0S5N7	Biliverdin reductase A	blvra	9	9	9054.48	118.09	0.873771	24.0074	23.9297	24.6428	23.886	24.1302	24.3648
Q6DGA0	Zgc:91854 protein	blvrb	3	3	2761.87	28.12	0.483525	22.5178	22.5308	22.3211	23.2004	23.0684	23.4631
F1R6S0	Zgc:114175	bmerb1	4	4	5236.18	51.67	0.624143	21.2175	21.7067	21.2878	21.4318	21.9834	22.0542
Q5PRC8	BMP2 inducible kinase	bmp2k	3	2	1548.78	28.76	0.66147	18.4955	19.2626	18.0016	19.6253	18.4217	18.7186
A0A0R4IZG7	Receptor protein serine/threonine kinase	bmpr1ab	2	2	1859.4	18.4	0.82049	19.6316	19.6506	20.3997	19.7928	20.2213	19.7412
B3DIP3	Receptor protein serine/threonine kinase	bmpr2b	6	6	6712.87	72.17	0.949824	22.8796	22.4653	22.8797	22.0343	22.9605	22.6699
Q1LVE2	Si:dkey-72l14.4	borcs6	3	3	5260.91	50.14	0.665636	19.665	19.9972	19.6148	19.9985	20.5425	19.7149
Q6NYS4	Phosphatidylethanolamine binding protein	bp1	8	8	8006.09	193.83	0.677983	25.1311	25.4089	25.9963	25.9309	25.7301	25.7746
Q6DHM0	Phosphoglycerate mutase	bpgm	2	2	1048.66	9.02	1.09023	19.148	19.9009	19.9961	19.9414	18.9763	18.9707
Q7ZVE1	LOC402804 protein (Fragment)	bphl	6	6	7577.75	123.37	0.872262	23.6498	24.1422	23.8185	23.8614	23.9256	23.6323
Q6DHR4	Bisphosphate nucleotidase 1	bpnt1	4	4	3024.49	33.83	0.718889	22.7134	22.9881	22.2585	22.9909	22.743	22.8718
Q1LYG2	B-Raf proto-oncogene, serine/threonine kinase	braf	9	8	6598.86	62.66	0.93027	24.0234	23.6966	23.8935	23.6168	23.4977	24.0291
Q4V8R8	Bri3bp protein (Fragment)	bri3bp	4	4	5315.38	76.05	1.31665	25.9262	24.0785	25.1193	24.1478	24.9673	24.0355
E7FFP8	Bone morphogenetic protein/retinoic acid-inducible neural-specific 1	brinp1	12	12	11849.2	148.35	0.743544	23.655	23.4295	23.697	23.7328	24.1376	23.4108
A0A0G2UMG0	Bone morphogenetic/retinoic acid-inducible neural specific protein 2	brinp2	10	10	5445.95	57.46	0.772742	23.6146	23.2574	23.4197	23.2462	23.9309	23.4475
A9JTF7	Zgc:175108 protein	brinp3a.1	5	4	935.35	14.75	0.284561	18.9316	19.006	19.3727	18.7485	22.7224	20.4961
F1R441	Bone morphogenetic protein/retinoic acid-inducible neural-specific 3a, tandem duplicate 2	brinp3a.2	3	2	1007.17	5.9	0.541529	17.5623	17.348	17.4354	17.9317	17.7701	18.5158
G1K2N2	Probable protein BRICK1	brk1	5	5	4095.49	47.53	0.842175	25.3184	25.229	24.7887	24.8532	25.4852	24.9584
R4GDQ8	Si:ch211-255p10.4	brsk1a	7	2	3263.31	49.46	0.95724	22.0872	23.0852	23.659	22.6523	22.2929	23.2924
E7F2E0	Si:dkey-16p21.7 (Fragment)	brsk1b	9	3	4112.82	50.19	0.728778	22.6905	22.3918	23.6543	22.2314	23.4188	23.673
E7EYM9	Seipin	bscl2	2	2	712.71	0	0.661887	18.3546	18.4617	17.5706	18.8579	18.352	18.1802
A0A2R8Q8P5	BSD domain-containing protein 1	bsdc1	4	4	996.91	9.13	1.20551	19.1603	20.7896	19.5039	18.8648	19.6332	19.364
K7QPK9	Bassoon b (Fragment)	bsnb	10	4	9169.04	178.29	0.946692	24.9515	24.4621	24.6366	24.2025	24.7281	24.574
F1Q6T0	Bassoon (presynaptic cytomatrix protein) b (Fragment)	bsnb	60	49	50231.7	1015.91	0.869782	27.6421	27.2369	27.1638	27.0685	27.3656	27.4297
A0A140LGP1	Bassoon (presynaptic cytomatrix protein) b (Fragment)	bsnb	6	5	3407.92	57.84	0.820454	23.9077	23.4384	23.2272	23.1469	23.7626	23.7375
A0A0R4IV61	BTB (POZ) domain-containing 17a	btbd17a	2	2	1449.26	8.91	0.858765	15.9566	17.0278	16.5212	17.0232	16.3812	15.9773
A0A2R8QB83	BTB (POZ) domain-containing 17b	btbd17b	9	9	14448	227.39	0.62101	25.9162	26.2366	26.1187	26.5611	26.6077	26.3818
E7F661	Si:ch73-389b16.2	btbd8	3	3	1481.97	13.96	0.522427	19.6665	20.2337	20.3595	20.651	20.8596	20.7765
Q08C78	Transcription factor BTF3	btf3	3	3	1736.07	72.37	1.54379	21.0466	22.2149	21.3909	21.2706	19.7629	20.9567
A0A0R4ITU6	Transcription factor BTF3	btf3l4	4	4	1064.73	84.53	0.900576	22.8076	22.606	22.4138	22.2496	22.621	22.6272
Q5XJU0	Bub3 protein	bub3	3	3	1277.62	16.68	0.940294	22.5869	22.0509	21.5164	21.6919	21.7442	22.2017
A3KP82	C3orf33 protein (Fragment)	c18h3orf33	2	2	3863.46	39.78	0.945051	18.0407	18.5867	18.4322	18.4997	18.227	17.7947
F1R3F7	Complement component 1 Q subcomponent-binding protein, mitochondrial	c1qbp	9	9	8646.94	227.8	0.97523	26.8191	27.1923	26.6914	26.9364	26.7228	26.3694
A0A2R8RPE2	Complement component 1, q subcomponent-like 3b	c1ql3b	2	2	932.47	10.98	0.609297	19.8094	18.3387	18.8024	18.9645	19.7277	19.6198
F1QBL3	C1q and TNF-related 4	c1qtnf4	4	4	5557.23	57.41	0.708629	23.5455	22.7472	23.0055	22.541	23.9823	23.4828
Q08BC9	C2cd2-like	c2cd2l	3	3	630.07	17.76	0.574368	21.8879	20.5364	21.0409	21.6054	21.8889	21.588
B8JLR9	C2 calcium-dependent domain-containing 5	c2cd5	12	12	9186.7	108.2	0.901286	23.7307	23.7958	23.5012	23.4007	23.6739	23.6201
B8JKW4	Complement component c3a, duplicate 1	c3a.1	24	22	19885.3	247.6	0.517416	24.9702	25.0108	24.795	26.2773	24.8992	25.6685
Q3MU74	Complement component C3-1	c3a.2	29	27	27469.4	303.36	0.651361	25.7479	25.1909	25.5698	26.3715	25.4959	25.7138
F1Q4X5	C4a anaphylatoxin	c4	7	6	2614.97	32.32	0.362564	21.4296	19.7355	20.2116	21.9264	21.3029	21.7557
E7FCV2	Complement component 5	c5	8	8	887.39	9.68	0.937998	19.444	20.3979	20.3744	20.9547	19.5563	19.1995
F1R901	Complement component 8, alpha polypeptide	c8a	2	2	2150.16	14.94	0.702737	NaN	18.2614	18.3897	18.838	18.5484	17.7697
B8A565	Complement component C9	c9	15	15	11391.5	142.49	1.15483	24.481	24.3024	24.756	24.4704	23.7605	23.9028
F1QMF0	Carbonic anhydrase-related protein 10	ca10a	2	2	NaN	11.44	0.915602	18.7588	19.568	18.6506	19.3165	19.113	18.1468
F1QWY5	Protein-tyrosine-phosphatase	ca16b	6	3	1705.86	17.97	0.839104	20.8285	20.8135	20.3397	20.5848	20.8667	20.5065
A9JSU9	Carbonic anhydrase	ca4a	9	9	11990.7	208.68	1.03756	27.0228	26.9196	26.8694	26.4225	26.8654	26.5816
A8KB74	Carbonic anhydrase	ca5a	5	5	1739.39	40.72	0.679633	20.4808	20.4329	20.9548	20.482	21.034	21.2412
B0V1F9	Carbonic anhydrase VIII	ca8	5	5	4873.12	68.57	0.7646	22.1915	20.8585	22.577	23.0723	19.9609	22.9728
F1QNT8	Calcium-binding protein 39	cab39	7	4	10558.6	95.04	0.886784	21.5722	22.0546	22.1282	22.0705	21.7982	21.6235
Q5U373	Calcium-binding protein 39-like	cab39l	12	9	11699.6	125.77	0.93636	24.5016	24.7994	24.7886	24.7651	24.345	24.4812
A7YX81	Cables1	cables1	2	2	241.98	0	0.882296	20.4779	19.4873	20.2592	19.5224	20.291	20.1701
A0A1D5NSW2	Cabz01076234.2 (Fragment)	cabz01076234.2	7	5	7373.99	112.08	2.02748	26.4117	25.8826	25.9891	24.6091	24.9061	24.9264
E7F5Q0	Cache domain-containing 1	cachd1	4	4	631.94	5.67	0.731115	20.7527	20.7286	20.3245	20.3461	21.208	20.8244
A0A0R4IFN9	Calcium channel, voltage-dependent, P/Q type, alpha 1A subunit, b	cacna1ab	20	12	13816.6	206.15	0.754016	25.2397	24.8172	25.0322	25.0267	25.216	25.2855
E7F278	Voltage-dependent N-type calcium channel subunit alpha	cacna1bb	4	4	727.38	4.15	0.789883	22.3084	21.7156	22.4449	21.924	22.6008	22.1821
F1R1T3	Voltage-dependent L-type calcium channel subunit alpha	cacna1c	8	8	3911.55	48.53	0.703983	22.4266	21.3125	22.3461	21.8242	22.6248	22.3725
A0A0R4I9E2	Calcium channel, voltage-dependent, R type, alpha 1E subunit a	cacna1ea	5	3	3727.5	41.45	0.676232	22.3607	21.8076	21.6979	21.8191	22.8222	22.1353
A8B6E8	Calcium channel, voltage-dependent, R type, alpha 1E subunit b	cacna1eb	14	12	6569.22	76.47	0.62347	23.2791	23.0708	23.254	23.449	23.8499	23.5671
F1QCC4	Calcium voltage-gated channel subunit alpha1 Ia	cacna1ia	2	2	532.07	11.03	1.18427	18.8265	20.298	19.6755	19.9427	19.1757	18.1668
E7F4T2	Calcium channel, voltage-dependent, alpha 2/delta subunit 1a	cacna2d1a	8	7	6280.45	91.93	1.14193	22.7344	22.6182	22.4884	21.6692	22.604	22.2107
F1QDC0	Calcium channel, voltage-dependent, alpha 2/delta subunit 2a	cacna2d2a	18	14	31120.7	412.52	0.775736	27.4038	27.0909	26.9145	26.9609	27.5862	27.1783
F1R3X8	Calcium channel, voltage-dependent, alpha2/delta subunit 3	cacna2d3	6	4	4579.96	42.2	0.858969	22.8006	22.4073	22.3539	22.0679	23.06	22.309
A0A2R8Q0K1	VWFA domain-containing protein	cacna2d3a	6	4	5318.52	52.32	0.640834	19.9264	20.904	20.8327	20.8071	21.1104	20.8887
Q2Q551	Calcium channel voltage-dependent subunit beta 1	cacnb1	13	7	13390.9	140.46	0.741355	24.9088	24.1002	24.5816	24.3887	24.8598	24.8545
A2SZ55	Voltage-dependent calcium channel beta 3a subunit	cacnb3a	7	3	7704	100.76	0.749921	21.7196	22.989	23.0284	22.9051	22.2765	23.0181
B0F0D0	Calcium channel, voltage-dependent, beta 4a subunit	cacnb4a	7	2	10290.5	118.66	0.629363	19.4416	19.9796	20.0841	20.5408	20.2565	19.9293
A2SZ58	Voltage-dependent calcium channel beta 4b subunit	cacnb4b	10	5	12308.6	149.62	0.607185	23.4003	23.867	23.1864	23.7177	24.2177	23.8949
E7F1R5	Voltage-dependent calcium channel gamma-1 subunit	cacng1b	3	3	4747.66	58.74	0.391571	22.8062	23.1438	22.5888	23.7984	23.4802	24.5353
Q6PFS3	Voltage-dependent calcium channel gamma-2 subunit	cacng2a	6	3	8684.28	98.53	0.691907	23.6963	23.2717	23.3685	23.4471	24.1477	23.5529
Q1L8R5	Calcium channel, voltage-dependent, gamma subunit 8a	cacng8a	7	5	9935.07	160.53	0.716501	24.0974	24.1585	23.9769	24.3785	24.4511	24.0634
E9QCW1	Calcium channel, voltage-dependent, gamma subunit 8b	cacng8b	6	4	5754.35	129.15	0.825016	22.7641	23.2129	23.2608	23.1549	23.3732	22.7593
Q5EI67	Aspartate carbamoyltransferase	cad	17	17	9261.15	113.35	0.86326	23.4841	23.4265	23.7339	23.1253	23.732	23.6408
F1QZ51	Cell adhesion molecule 1a (Fragment)	cadm1a	12	10	15433.5	315.74	0.837782	26.7414	26.7463	26.4764	26.4897	26.962	26.4957
B0F6R1	Cell adhesion molecule 1b isoform 1	cadm1b	10	8	13340.5	225.68	0.936348	25.8103	25.6315	25.4936	25.2882	25.7487	25.4004
Q6PFK4	Cell adhesion molecule 2a	cadm2a	12	2	8884.46	370.42	0.880563	27.3312	27.4553	27.4844	27.3208	27.5751	27.1428
F1QTW2	Cell adhesion molecule 2b (Fragment)	cadm2b	6	5	4002.59	128.38	0.707098	24.2627	24.6657	24.772	24.6019	24.816	24.9998
B0CLV6	Cell adhesion molecule 3	cadm3	12	12	17754.9	446.82	0.645459	27.4129	27.1297	27.2263	27.2427	27.8555	27.7826
B0CLV3	Cell adhesion molecule 4	cadm4	9	9	15526.6	194.98	0.666218	26.0437	26.1402	25.9928	26.3324	26.2031	26.6161
A0A0R4IRH4	Ca2+-dependent activator protein for secretion a	cadpsa	27	8	44959.5	616.94	1.04025	22.6389	22.3796	22.9922	22.2064	22.4005	22.4502
F1RCD5	Ca2+-dependent activator protein for secretion b	cadpsb	60	41	111829	1508.3	0.950101	28.3817	28.7477	28.8316	28.5171	28.3385	28.5441
E9QJF8	Calbindin	calb1	9	9	12898.3	142.26	0.799621	24.5987	23.9629	25.0091	24.5409	24.6824	24.5325
Q6PC44	Calretinin	calb2a	17	4	26866.7	364.79	0.869066	27.2969	27.4677	28.2518	27.6744	28.0022	27.1644
Q6PC56	Calretinin	calb2b	14	11	16725.5	243.29	0.923535	25.0296	25.2528	25.811	25.5519	24.7415	25.3614
B0BLV5	Zgc:171553 protein	cald1a	4	4	4375.19	36.97	1.24605	21.2417	20.8233	20.6546	19.6546	20.4764	20.8537
B2GQW3	Calm1b protein	calm3a	14	13	71664.2	874.95	0.938612	30.3104	30.5171	30.6749	30.5699	29.9818	30.4422
A0A0B5JK63	Calr (Fragment)	calr	19	17	30949.1	461.66	0.943443	26.9318	27.1663	27.0142	26.6731	27.0457	26.8625
A0A0B5JW24	Calua (Fragment)	calua	7	7	5042.13	54.65	0.923629	24.699	24.1493	23.7651	23.8441	24.2267	24.1037
F1R5E6	Calumenin-B	calub	3	3	2576.1	29.95	0.988122	22.0668	22.4607	21.5308	21.794	21.5566	21.9767
A0A2R8Q7C3	Calcium/calmodulin-dependent protein kinase Ia	camk1a	10	5	8455.34	148.65	0.864128	24.4433	24.1474	24.7926	24.2924	24.4121	24.5281
E7F1H0	Calcium/calmodulin-dependent protein kinase Ib	camk1b	9	4	8355.81	112.57	1.33217	23.3189	23.3777	24.0014	23.5767	22.7483	22.3489
A0A2R8PZT2	Calcium/calmodulin-dependent protein kinase 1Da	camk1da	6	3	6344.59	92.71	0.584489	19.8989	19.9336	20.5538	20.372	20.796	20.7599
B5MF72	Calcium/calmodulin-dependent protein kinase 1Db	camk1db	8	5	6278.27	58.15	1.01285	21.2569	20.9043	22.008	20.6844	21.4181	21.2286
E7F2G0	Calcium/calmodulin-dependent protein kinase	camk2a	18	7	36618.5	635.92	0.994027	26.7957	26.8326	26.849	26.6304	26.5934	26.4966
E9QDQ2	Calcium/calmodulin-dependent protein kinase	camk2b1	17	6	35570.8	636.15	0.879747	28.3234	28.056	27.9135	28.1252	27.8422	28.0973
A0A286Y8I7	Calcium/calmodulin-dependent protein kinase	camk2b2	15	6	28178.6	379.18	0.871195	24.8221	24.7473	25.1386	24.9465	24.8798	24.6957
A0A2U3TVF6	Calcium/calmodulin-dependent protein kinase	camk2d1	14	5	37557.2	488.12	0.82066	25.1128	25.0287	24.7563	24.7804	24.9666	25.2233
F1QGL7	Calcium/calmodulin-dependent protein kinase	camk2d2	20	2	52817.2	721.2	0.847643	29.2983	28.8589	28.9873	28.8417	29.1551	29.0803
A0A0R4I9B3	Calcium/calmodulin-dependent protein kinase	camk2d2	20	2	57858.2	706.08	0.665097	23.7266	22.9463	22.6042	23.0585	23.7332	23.4677
Q4V9P8	Calcium/calmodulin-dependent protein kinase	camk2g1	15	3	30956.2	431.28	0.802842	26.4224	25.8112	26.0032	25.9977	26.3015	26.1053
A0A0R4IQT3	Calcium/calmodulin-dependent protein kinase	camk2g2	15	8	29558.9	474.18	0.786781	26.8405	26.616	26.5282	26.4347	27.0631	26.742
Q568I9	Calcium/calmodulin-dependent protein kinase IV	camk4	10	10	6693.87	89.28	0.775415	23.5408	23.0514	24.1036	23.5699	23.5132	23.9307
A2BIP2	Calcium/calmodulin-dependent protein kinase kinase 1, alpha a	camkk1a	8	8	7027.91	108.83	0.89566	23.2746	23.567	23.6331	23.1875	23.363	23.6185
A0A2R8QEH8	CaM kinase-like vesicle-associated a	camkva	20	20	37774.7	543.4	0.811407	27.2524	27.4066	27.4315	27.1613	27.4795	27.5714
F1R6R7	CaM kinase-like vesicle-associated, like	camkvl	21	21	19002.5	299.92	0.723556	25.4748	25.2437	25.508	25.0705	25.9571	25.8167
A0A2R8RJ37	Calmodulin-regulated spectrin-associated protein family, member 2a	camsap2a	6	5	828.74	18.8	1.01207	23.2025	22.7044	22.9945	22.686	22.3069	23.0738
E7F3U0	Calmodulin-regulated spectrin-associated protein family, member 3	camsap3	2	2	1303.52	3.46	0.80085	18.3551	17.5036	17.9552	17.6213	18.4531	17.918
Q5TYZ5	Cullin-associated and neddylation-dissociated 1	cand1	35	35	48661.9	705.68	0.826004	26.4236	26.2772	26.9313	26.5025	26.5871	26.587
F1QKS4	Calnexin	canx	21	20	58135.2	679.55	0.881856	27.4882	28.9315	27.2305	27.3995	27.4935	28.5186
Q6YBS2	Adenylyl cyclase-associated protein	cap1	22	21	39889.9	753.27	0.926308	28.1648	28.3978	28.6474	28.2429	28.0045	28.5111
A0A0R4IXA9	Adenylyl cyclase-associated protein	cap2	5	4	2354.68	64.04	0.430251	19.7596	21.6301	20.3046	22.1233	21.4355	21.003
B8A6G0	Calpain 1, (mu/I) large subunit a	capn1a	17	14	11477.5	239.17	0.976774	25.093	25.1906	25.3868	25.0369	25.0787	24.8738
A0A0R4IG81	Calpain 1, (mu/I) large subunit b	capn1b	10	6	11698.6	139.13	1.16595	23.5613	23.4855	23.9382	23.514	22.8378	23.1859
E7F7F1	Calpain 5b	capn5b	10	8	4301.81	49.66	0.735251	23.6386	23.0886	23.4227	23.2178	23.8309	23.6494
Q1LYC9	Calpain, small subunit 1 a	capns1a	9	8	8327.11	102.06	1.22648	23.81	23.7386	24.162	23.4523	23.326	23.2659
B3DFQ1	Calpain, small subunit 1 b	capns1b	9	2	10200.2	149.66	0.945297	22.5602	22.9381	23.0341	22.9351	22.5721	22.4859
Q6DBQ6	Zgc:92043	caprin1a	4	3	2576.01	31.33	1.11386	21.5348	20.7961	21.5817	20.4495	21.3116	20.9019
Q6NWK1	F-actin-capping protein subunit alpha	capza1a	14	10	29253	418.27	0.954857	25.7587	25.3241	25.3299	24.926	25.4454	25.4585
Q6ZM50	F-actin-capping protein subunit alpha	capza1b	15	11	40719.5	595.93	1.00721	27.4784	27.853	27.9059	27.5881	27.4452	27.3901
Q7SXP1	F-actin-capping protein subunit beta	capzb	21	21	43937.1	467.54	0.995688	27.7423	27.7269	27.7494	27.3577	27.4419	27.6549
Q6PHF1	Calcium-regulated heat stable protein 1	carhsp1	2	2	2216.86	23.41	1.15736	20.9147	20.7573	22.0821	20.9178	20.7865	20.6344
F6NI44	CARMIL2	carmil2	19	19	16787.8	306.79	1.209	25.712	25.6969	25.7899	25.1303	24.9481	25.5162
A0A2R8RQD2	Capping protein regulator and myosin 1 linker 3	carmil3	3	3	2258.61	14.29	0.778012	19.5521	19.4951	19.3392	18.9915	20.0453	19.6532
E7FDV9	Cysteinyl-tRNA synthetase	cars1	11	11	7512.51	93.8	0.75126	25.4287	24.9366	24.8854	24.8651	25.7399	25.1008
E7FC09	Cysteinyl-tRNA synthetase	cars2	3	3	1014.32	15.19	0.922414	19.759	19.7389	19.3521	19.9224	NaN	NaN
T1ECU5	N-acetylneuraminate 9-O-acetyltransferase	casd1	2	2	127.53	0	0.729618	18.6691	19.4692	19.2864	18.8096	19.3191	19.8776
B3DH78	Calcium/calmodulin-dependent serine protein kinase a	caska	30	12	34255.5	450.76	1.00101	24.2987	24.4663	24.1788	24.0662	24.0225	24.068
B6EUL7	CASKb	caskb	32	14	36471.9	603.44	0.900475	26.8433	27.0972	26.8303	26.7601	26.8288	26.8528
F1R097	CASK-interacting protein 1	caskin1	29	25	19563	331.82	0.846607	26.0569	25.4725	25.496	25.3835	25.9307	25.6491
Q98UI8	Caspase 3, apoptosis-related cysteine protease a	casp3a	2	2	2057.83	20	0.909803	19.7765	20.1811	20.366	20.3995	19.6493	19.9012
Q6DI16	Calsequestrin	casq2	6	5	2292.64	55.28	0.405307	22.8353	21.7911	21.8234	22.7185	23.4049	23.4524
Q7ZTT1	Catalase	cat	32	31	59914.1	999.58	0.828768	29.0516	29.2593	28.9612	29.1367	29.27	28.8955
Q6YLH9	Caveolin	cav1	2	2	2116.04	27.9	0.777315	19.7164	19.8997	19.3587	19.6778	19.9019	19.7025
F1R665	Caveolae-associated protein 2b	cavin2b	3	3	2625.25	18.15	0.837514	23.5127	23.1629	22.8661	22.9094	23.138	23.4789
F1R6L5	CACN subunit beta-associated regulatory protein b	cbarpb	10	5	3709.4	71.12	0.802989	23.6635	24.1251	23.6811	23.5872	23.8641	24.1853
Q1LVG8	CACN subunit beta-associated regulatory protein b (Fragment)	cbarpb	7	2	6521.43	76.02	0.514211	19.7239	19.6044	21.2977	19.9494	21.5499	21.2226
F1QI90	E3 ubiquitin-protein ligase CBL	cbl	3	3	2318.15	43.72	0.970934	20.2625	20.8729	21.0169	20.8034	20.4515	20.2423
B0R0I5	Cerebellin 12	cbln12	4	2	6476.6	96.59	0.723608	23.874	22.723	23.278	23.049	23.4624	23.981
B3DK67	Cerebellin 2a	cbln2a	5	2	6584.91	85.39	0.738985	24.1064	24.2765	24.615	24.2635	24.4608	24.8
Q7SYD0	Carbonyl reductase 1	cbr1	16	15	23105.1	266.17	0.846759	27.2539	26.6957	27.0598	26.8763	26.9162	27.154
F1QF45	Carbonyl reductase family member 4	cbr4	3	3	1001.22	17.54	0.635456	21.4593	21.8192	21.5373	21.8815	21.7911	22.3228
F1QIC0	Cystathionine beta-synthase	cbsb	8	8	4450.73	74.42	0.913024	22.7147	22.2554	22.9799	22.3268	22.5207	22.7135
Q6P0V9	COBW domain containing	cbwd	3	3	1998.28	32.91	0.747958	18.4743	19.3118	19.285	19.2472	18.8116	19.4864
Q6IQ71	Chromobox homolog 1b (HP1 beta homolog Drosophila)	cbx1b	3	3	3838.67	37.87	1.00347	21.5301	20.8497	21.2184	20.8856	21.1557	20.759
A1L223	Cbx5 protein	cbx5	3	3	3396.62	44.67	0.85264	22.3974	21.8046	20.852	21.4566	21.7411	21.7636
E7FAN0	C2 domain-containing protein	cc2d1a	8	8	6486.06	53.03	1.13462	22.4643	22.0533	22.5912	21.9625	21.4823	22.3347
A0A0R4ILN1	Coiled-coil and C2 domain-containing 1B	cc2d1b	2	2	2027.25	35.94	0.93713	18.1622	18.9467	19.1935	18.3565	18.2968	19.1473
E7FGT1	Cell cycle and apoptosis regulator 2	ccar2	2	2	1152.56	4.42	0.867251	18.831	18.531	18.1203	18.185	18.904	18.2269
Q1LVA0	Coiled-coil domain-containing 127b	ccdc127b	3	3	1241.02	22.33	0.955367	21.9219	21.5727	21.2548	21.2143	21.4403	21.5096
A0A0G2KTT4	Si:dkey-167k11.5	ccdc134	5	5	4733.29	59.71	1.04818	22.7871	22.9033	22.8118	22.3275	22.608	22.5802
E7FCY3	Coiled-coil domain-containing 136b	ccdc136b	11	11	14043.6	188.35	1.0916	24.4139	24.455	24.8698	24.4634	23.8338	24.2795
E9QD51	Coiled-coil domain-containing 136b	ccdc136b	24	24	42153.7	573.36	0.847189	26.5372	26.6406	26.6805	26.757	26.5934	26.443
Q7T3C8	Zgc:63962	ccdc28a	4	4	593.55	9.89	0.575659	21.5447	20.7531	21.0961	21.0439	22.1543	21.803
B8A4M8	Coiled-coil domain-containing 28B	ccdc28b	3	3	1204.65	2.43	0.704261	21.0408	18.6896	20.268	21.5003	19.9818	19.2511
A0A2R8QMB8	Coiled-coil domain-containing protein 47	ccdc47	5	5	5641.91	74.4	0.872151	22.6667	22.8214	22.8813	22.4863	23.0157	22.6767
A0A0R4INU8	Coiled-coil domain-containing 50	ccdc50a	3	3	3368.34	41.95	1.22106	22.2832	21.9481	21.9437	20.1874	21.9318	22.4086
F1QRW6	Coiled-coil domain-containing 51	ccdc51	12	12	11431.7	183.01	0.847531	24.8991	24.7459	25.3317	24.7656	25.0085	25.1357
E7F5V3	3-hydroxyacyl-[acyl-carrier-protein] dehydratase	ccdc57	49	49	32317.7	506.31	1.0573	26.2202	26.7182	26.4159	26.0842	26.0134	26.2327
A0AUQ3	Ccdc6b protein	ccdc6b	5	5	4958.3	59.56	0.998711	23.0946	22.6178	23.3325	22.7256	22.6301	22.9119
B0JZL5	Uncharacterized protein (Fragment)	ccdc88ab	2	2	309.64	3.96	0.695056	19.5522	19.0443	20.0066	19.6691	19.8724	19.8532
Q32PM2	Coiled-coil domain-containing 92	ccdc92	2	2	491.02	5.36	0.70006	19.2429	19.0438	19.4254	19.2225	19.4532	19.797
Q1RLV7	Coiled-coil domain-containing protein 93	ccdc93	3	3	1109.52	15.27	1.38345	19.7734	19.7943	20.0939	18.4797	19.3659	19.6284
A0A286Y7Z8	Cyclin Y	ccny	8	8	6808.65	88.18	1.04091	24.3926	24.303	24.3019	23.5819	24.41	24.0492
F1QCS3	Copper chaperone for superoxide dismutase	ccs	2	2	3640.59	39.34	0.755956	19.9898	19.8034	20.0158	19.4481	20.6143	20.1747
A0A0R4IQQ3	Centriole, cilia and spindle-associated protein a	ccsapa	2	2	591.58	5.1	0.631872	20.6242	19.0517	20.1843	19.8428	20.4452	20.7763
Q6PBW6	CCT-beta	cct2	24	24	36133.3	578.68	0.835618	27.1307	26.998	27.1289	26.8359	27.2067	27.2095
Q7T2P2	T-complex protein 1 subunit gamma	cct3	26	26	48004.8	512.26	0.897273	27.4902	27.203	27.548	27.0916	27.2984	27.5377
Q6PH46	T-complex protein 1 subunit delta	cct4	20	20	33915.2	370.98	0.760863	27.1459	26.8232	26.9543	26.6247	27.327	27.3718
Q6NVI6	CCT-epsilon	cct5	36	36	54952.8	783.88	0.851536	27.6272	27.2181	27.6062	27.1318	27.6149	27.6177
Q7ZYX4	Chaperonin-containing TCP1, subunit 6A (zeta 1)	cct6a	20	20	27269	454.59	0.856711	27.3315	27.2752	27.6737	27.1911	27.3736	27.6022
B3DKJ0	T-complex protein 1 subunit eta	cct7	17	17	29532	422.42	0.850439	26.9347	26.7185	26.9733	26.5237	26.9864	27.0349
Q7ZU96	CCT-theta	cct8	24	24	41547.2	529.66	0.851077	27.3028	27.3664	27.5393	27.1469	27.4179	27.5588
A0A0R4IUH0	Vacuolar fusion protein CCZ1 homolog	ccz1	3	3	1801.87	8.86	1.22986	20.2736	20.6095	20.4795	18.5821	20.3538	20.7484
A1L2D6	Zgc:158817	cd226	4	4	2809.16	79.06	0.802082	23.8856	23.8231	23.4767	23.8366	23.6794	23.8412
Q6DHC7	Glycoprotein IIIb	cd36	2	2	3488.77	35.48	0.709216	23.089	22.7635	21.235	22.5578	22.4547	22.7794
B8X730	CD40 molecule, TNF receptor superfamily member 5	cd40	3	3	2255.12	79.29	0.495582	22.2734	22.4961	22.0391	22.9327	23.3691	22.7625
E7F2M5	CD59 molecule (CD59 blood group)	cd59	5	5	208632	1966.48	0.771879	31.6929	31.7311	31.4136	31.7992	31.9606	31.4157
Q6AZB9	Tetraspanin	cd81b	5	5	8934.09	112.83	0.936832	23.9295	24.0629	23.9142	24.0522	23.6669	23.6871
F1Q6P4	Tetraspanin	cd82a	3	3	14944	171.67	0.727512	25.2466	25.6259	25.4394	25.7969	25.7503	25.3587
A0JMK7	Zgc:153928	cd99	2	2	3484.24	36.34	0.728061	23.1913	23.0991	23.1327	23.4413	23.6856	22.887
A0A1D5NSB9	CD99 antigen-like protein 2	cd99l2	5	2	2951.53	125.86	1.14373	25.8196	26.6679	25.8098	25.7875	25.9016	25.2443
E9QBC5	Tetraspanin	cd9a	5	5	7174.35	122.16	0.762464	23.9219	24.473	24.6636	24.2767	24.86	24.3128
Q6IQH7	Tetraspanin	cd9b	4	3	5499.45	77.17	0.904682	24.2836	24.747	24.4326	25.2174	25.0017	22.8948
Q1L9H0	Tetraspanin	cd9b	4	3	1297.88	35.47	0.604599	22.6891	23.167	22.4772	22.708	NaN	23.8845
A0A2R8RZC9	Cytidine deaminase	cdaa	6	6	2650.44	29.9	0.559814	22.1134	22.3912	22.8304	23.8225	22.7328	22.5079
Q7ZV56	Hsp90 chaperone protein kinase-targeting subunit	cdc37	8	8	9185.36	120.48	0.834412	23.8027	23.5528	23.7517	23.9619	23.3021	23.8439
Q6PFU4	Cell division control protein 42 homolog	cdc42	11	2	23499.9	358.05	1.00484	27.7005	27.6551	27.7073	27.4606	27.3244	27.4741
Q5TZ37	Non-specific serine/threonine protein kinase	cdc42bpab	21	15	10327.6	136.82	0.649318	23.1782	23.4017	23.3882	23.4557	23.7602	23.8384
Q5TZ42	Non-specific serine/threonine protein kinase	cdc42bpb	26	22	16676.5	285.93	0.664857	25.2435	24.7183	25.2543	24.7181	25.9425	25.5394
Q6GMK1	CDC42 effector protein (Rho GTPase binding) 4	cdc42ep4a	4	4	2672.72	21.73	1.41208	21.066	21.9751	21.6217	20.5481	20.9755	20.8629
E7F7G6	CDC42 effector protein (Rho GTPase-binding) 4b	cdc42ep4b	4	4	4179.44	23.48	0.88538	23.0214	22.9226	22.6496	22.2082	23.1266	23.0029
Q7ZUQ1	Cell division control protein 42 homolog	cdc42l	8	4	22744.7	296.88	0.763937	25.1592	24.9488	25.3342	25.2114	25.2805	25.333
Q2MLR9	Cadherin 10 type II	cdh10a	4	4	NaN	33.52	0.863629	21.9962	21.6788	21.8304	21.5886	22.1792	21.5893
B3DGG4	Cadherin 11, osteoblast	cdh11	13	13	7591.26	165.03	0.980652	24.2393	24.5081	24.0725	23.9842	24.2027	23.9347
F1R6D1	Cadherin 13, H-cadherin (heart) (Fragment)	cdh13	15	2	29887.5	420.77	1.07414	27.6858	27.6603	27.4773	27.2008	27.349	27.1814
Q1L8K3	Cdh2 protein	cdh2	17	17	34515.3	560.92	0.751166	27.1832	27.1013	26.8448	27.1981	27.2949	27.0919
A0A0G2L4D7	Cadherin 22	cdh22	3	2	1243.03	17.62	1.79815	19.198	19.6593	19.8998	17.8007	19.9135	17.7205
Q6QQE1	Cadherin 23	cdh23	6	6	2741.18	30.47	0.823356	21.7287	22.2154	22.484	21.9632	22.271	22.2524
A0A0R4ISC0	Cadherin 24, type 2b	cdh24b	6	4	2485.54	57.68	0.679359	21.7593	22.4261	22.233	22.2535	22.7039	22.3516
Q4U1I6	Cadherin-4	cdh4	12	12	8951	184.2	0.7718	25.2626	24.8631	25.1395	25.0149	25.5885	25.0001
Q5WN09	Cadherin 6	cdh6	3	3	2142.09	21.12	0.832402	20.7404	20.5324	20.2793	20.5261	20.5862	20.4509
Q203V7	Cadherin-7 type II	cdh7a	2	2	NaN	4.03	1.24207	22.1894	22.7972	23.2662	23.17	22.1913	21.1706
A6H8U1	Cell death-inducing p53 target 1	cdip1	3	3	3593.47	40.51	0.842943	24.2699	24.5939	24.1331	24.2748	24.8319	23.847
Q6DRN8	CDP-diacylglycerol--inositol 3-phosphatidyltransferase	cdipt	7	7	11701.6	152.09	0.921083	25.2283	25.1563	25.4847	24.9223	25.4469	25.0731
A8WG02	Cyclin-dependent kinase 14	cdk14	3	2	6029.62	70.91	0.969819	19.8226	19.0019	19.7034	18.5424	19.3878	19.9476
B0UYG3	Cyclin-dependent kinase 16	cdk16	8	6	8603	112.05	0.871388	27.2897	26.9121	27.3171	26.595	27.0992	27.6378
Q9DE44	Cyclin-dependent kinase 5	cdk5	8	7	11025.4	145.63	0.797914	23.718	23.6339	23.8724	23.7934	23.5712	24.0541
F1Q6W4	Cyclin-dependent kinase 5 activator	cdk5r1b	2	2	4442.02	46.31	0.765992	20.3816	20.243	20.7074	20.9449	20.5375	20.2206
A0A2R8RUD8	CDK5 regulatory subunit-associated protein 3	cdk5rap3	5	5	2733.36	19.71	0.605859	21.7069	20.9016	21.5322	20.9801	22.5236	22.023
A9JT36	Zgc:77462 protein	cdr2l	4	4	1062.73	6.46	1.10984	20.6526	20.9061	20.7195	19.0402	20.8262	21.1778
A0A0R4IMQ7	Phosphatidate cytidylyltransferase	cds1	2	2	1352.79	11.93	0.658611	18.1531	18.515	19.0086	18.589	19.2402	18.8723
A2BGK0	Phosphatidate cytidylyltransferase	cds2	5	5	11293.4	208.74	0.896149	26.0848	26.0612	25.9743	25.8217	26.1715	25.8189
Q4U0V5	CUGBP Elav-like family member 2	celf2	3	3	3056.19	35.59	0.710434	23.0108	21.6565	20.935	22.0385	22.2952	21.9655
F1QBS8	Cadherin EGF LAG seven-pass G-type receptor 1b	celsr1b	2	2	472.7	0	0.596036	15.8501	16.6796	17.3161	17.6323	17.9617	15.7086
A0JBX1	Cadherin EGF LAG seven-pass G-type receptor 2	celsr2	7	7	4099.44	25.23	0.615038	19.8431	20.3414	20.3169	20.6522	20.3291	20.841
A9C3S7	Cadherin, EGF LAG seven-pass G-type receptor 3 (Fragment)	celsr3	8	8	4332.88	51.04	0.742065	21.0382	20.9413	20.3636	20.5695	21.7075	20.5744
A2BE85	Centrosomal protein 170Ab (Fragment)	cep170ab	9	7	1971.31	22.27	0.93037	24.9529	24.5897	24.4518	24.0704	24.6358	24.8178
B8JLM0	Choline/ethanolamine phosphotransferase 1a	cept1a	2	2	992.63	31.79	0.748176	20.6323	20.3469	20.6057	20.1777	21.0721	20.8078
I3ITB3	Ceramide synthase 2a (Fragment)	cers2a	2	2	405.12	4.62	0.629565	21.0177	20.1854	19.9728	20.3267	21.352	20.7171
A0A0R4IJS1	Ceramide transporter 1b	cert1b	3	3	3258.73	17.83	0.780511	19.7398	20.7248	20.9705	20.6588	20.5809	20.4851
Q6GMJ1	Carboxylic ester hydrolase (Fragment)	ces2a	7	3	8304.33	92.36	1.26744	20.3587	20.9765	21.6148	21.0657	19.9035	20.1721
A0A0R4IU19	Carboxylesterase 2b (Fragment)	ces2b	23	12	20350.5	335.35	1.08907	26.2886	26.7966	26.3375	26.0247	26.2505	25.9955
A9JRF7	Carboxylic ester hydrolase (Fragment)	ces2b	14	8	13006.2	236.04	1.0512	25.7289	25.7838	25.8627	25.3559	25.7256	25.2951
A8WGC0	Carboxylic ester hydrolase (Fragment)	ces2b	13	2	8964.87	238.76	1.03847	23.4919	24.1451	23.5767	23.5404	23.6785	23.0487
A0A0R4IVN1	Centrin, EF-hand protein, 2	cetn2	4	3	4032.35	41.59	1.09252	23.6782	23.0587	22.8956	22.1173	23.1229	23.2265
Q5U3E2	Cholesteryl ester transfer protein	cetp	4	4	5831.99	33	0.891502	21.6496	21.6353	22.0192	21.9219	21.7497	21.3468
Q4QRE3	Cfb protein	cfb	7	6	4658	44.57	1.52962	21.7403	21.649	22.4297	21.7356	20.3606	21.1005
A1L2D9	LOC557557 protein (Fragment)	cfi	2	2	349.67	3.41	0.703012	18.1125	19.0711	18.8913	19.65	19.043	18.1242
Q6TH32	Cofilin 1	cfl1	15	14	41373.9	744.64	1.05896	28.8925	29.2883	29.3918	29.0051	28.6363	28.9005
Q6NZW3	Cofilin 2 (Muscle)	cfl2	3	2	1406.62	19.93	4.4716	20.6958	20.38	20.5371	19.6433	16.8372	17.8672
B0R0J9	Novel protein (Fragment)	CH211-233G21.3-001	5	4	10148.7	120.83	0.755986	23.2388	23.8809	23.7522	24.0465	23.397	23.8564
B0R0K0	Novel protein (Fragment)	CH211-233G21.4-001	6	5	9549.83	144.76	0.797832	25.1898	25.1663	25.1209	25.1626	25.2726	25.2365
Q1LXK8	Novel protein containing an Acyl-CoA dehydrogenase, N-terminal and C-terminal domain (Fragment)	CH211-262K23.4-001	3	3	1694.77	19.07	0.738912	20.9839	21.175	21.2164	20.7556	21.8541	21.2923
B0S7J9	Novel protein similar to vertebrate amphoterin-induced gene and ORF 3 (AMIGO3) (Fragment)	CH211-271K12.2-001	2	2	NaN	30.65	0.98917	19.9655	20.059	20.2212	19.8763	19.9434	19.6904
Q1LYQ0	Novel protein	CH211-31O18.2-001	4	4	1471.98	16.63	0.979405	22.173	22.1091	22.9739	22.4058	21.9707	22.1867
A0A2R8Q8S0	Coiled-coil-helix-coiled-coil-helix domain-containing 2	chchd2	3	3	2071.11	57.58	0.860812	23.2553	23.3316	23.8292	23.2456	23.7261	23.3103
Q502T3	Chchd3 protein	chchd3a	7	7	9414.9	111.66	1.0068	23.651	23.8295	23.6804	23.3228	23.2486	23.7774
A0A2U3TWB2	MICOS complex subunit mic25a	chchd6a	14	13	24505.2	294.55	1.07354	27.0304	26.7003	26.5863	26.2824	26.3393	26.6054
Q5U3K0	Zgc:103414	chchd6b	16	15	26353.2	359.2	1.18055	27.6882	27.0723	26.6192	26.5244	26.1761	27.1781
F1QKA5	Coiled-coil-helix-coiled-coil-helix domain-containing 7	chchd7	3	3	2069.8	22.79	0.973293	21.2593	21.9276	21.8406	21.4935	21.5743	21.2942
X1WBL0	DNA helicase	chd3	2	2	724.4	0	1.27782	17.7878	18.1279	17.0571	17.4135	17.3233	16.3921
A0A2R8QDT4	Choline dehydrogenase	chdh	26	26	34207.7	573.03	0.799128	26.8883	27.0601	26.7209	26.6327	27.2914	26.9328
A5WWH0	Chromogranin B	chgb	2	2	2061.95	20.06	3.74469	21.2128	21.1288	20.983	19.0533	19.2061	18.5679
A7YYI4	Chic2 protein	chic2	2	2	646.83	0	1.19759	19.9607	19.2361	20.4503	18.9666	19.6791	19.4381
F1RB70	Chitinase domain-containing protein 1	chid1	5	5	5553.62	61.9	1.03195	22.5733	23.0395	22.1636	22.574	21.9749	22.3086
Q1LXT9	Choline kinase beta	chkb	4	4	891.09	8.72	0.740829	20.9619	21.3084	21.3752	21.5436	21.446	21.1715
E9QCF0	Cell adhesion molecule L1-like a	chl1a	2	2	347.04	3.23	1.56576	20.2977	20.4111	19.6187	18.2756	19.9903	19.3382
A0A2R8QQI9	Cell adhesion molecule L1-like b	chl1b	33	33	45752.8	628.21	0.747534	27.3916	27.298	27.1887	27.3392	27.626	27.3897
Q6RFG0	Rab proteins geranylgeranyltransferase component A	chm	2	2	1881.05	25.22	0.804402	19.8383	20.5366	21.0001	20.9518	20.1938	20.3885
A0A0R4IZC4	Charged multivesicular body protein 1a	chmp1a	5	5	1841.09	19	0.810699	22.9284	21.6221	21.5384	21.6968	21.4575	23.0601
A8E581	Zgc:56134 protein	chmp1b	4	4	2607.61	26.43	0.794397	23.6145	22.6882	23.6101	23.0071	23.4886	23.6305
B7ZV06	Bc2 protein	chmp2a	4	4	6641.28	77.96	0.611401	22.2907	22.7361	23.317	22.7679	23.5762	23.3465
F1R9G6	Charged multivesicular body protein 4Ba	chmp4ba	3	2	2954.82	29.25	1.16088	22.9503	22.4421	22.3793	22.0788	21.6573	22.6072
B2GRA4	Chmp4b protein	chmp4bb	4	3	2014.32	21.34	1.4228	22.5072	22.199	22.4448	21.6618	21.1656	22.0147
E7F143	Charged multivesicular body protein 5a	chmp5a	2	2	2220.32	25.3	2.01365	22.6432	22.4917	22.0643	21.534	20.4417	21.4112
A0A0R4IMY8	Charged multivesicular body protein 6b (Fragment)	chmp6b	6	6	8500.47	97.44	0.594471	25.0054	24.6044	24.3827	24.902	25.7015	24.8572
Q7ZUT6	Chimerin (Chimaerin) 1	chn1	4	3	2837.53	30.1	0.814693	20.7548	21.2926	21.5365	21.2961	20.6382	21.7538
F1QT22	Chimerin 2 (Fragment)	chn2	3	2	2757.38	22.51	0.734016	21.2669	20.5829	20.219	20.8738	20.5583	21.1924
Q7T2F7	Calcineurin-like EF-hand protein 1	chp1	6	6	6247	50.22	0.802228	23.9743	23.6839	23.5986	24.051	24.12	23.2568
Q803Y0	Calcineurin-like EF-hand protein 2	chp2	3	3	195.67	1.97	1.49435	18.5252	18.8945	19.534	18.213	18.4184	NaN
Q801M4	Muscarinic acetylcholine receptor	chrm2a	3	3	7706.8	84.77	0.860251	21.6814	22.6931	21.8301	22.162	22.2531	21.6582
A0A0R4IBV7	Cholinergic receptor, nicotinic, alpha 6	chrna6	3	3	713.82	11.99	0.867788	21.6346	21.105	21.3601	21.0138	21.5448	21.3721
E7F4S7	Cholinergic receptor, nicotinic, beta 2	chrnb2	2	2	NaN	0	1.37401	26.4098	25.5376	24.8422	24.2603	25.2358	25.1356
F1QE68	Sulfotransferase	chst7	4	4	2514.41	16.5	0.842259	21.1188	20.9279	20.8043	20.276	21.3351	21.2
A0A2R8Q1P1	Inhibitor of nuclear factor kappa-B kinase subunit alpha	chuk	2	2	919.02	10.43	0.651955	19.9362	20.6442	22.0058	20.6937	21.4467	21.5145
A0A2R8RVQ7	Cytosolic iron-sulfur assembly component 2B	ciao2b	2	2	1447.11	11.74	0.690166	19.4789	19.1555	19.3197	19.3443	19.8005	19.6315
B2GNT9	Anamorsin	ciapin1	8	8	7525.21	120.28	0.836761	23.3737	23.7482	23.5396	23.519	23.1995	23.9315
Q566W6	Cold-inducible RNA-binding protein a	cirbpa	5	5	2416.32	109.44	0.809944	25.8202	25.588	25.383	25.6266	25.6131	25.6809
Q1RM16	Cold inducible RNA binding protein	cirbpb	4	4	2799.33	52.46	0.797698	23.4214	24.2896	23.6769	24.1859	23.8353	23.5622
Q6PGY7	CDGSH iron sulfur domain 1	cisd1	9	9	29998	401.64	0.760439	28.236	28.1077	27.854	28.1132	28.2216	28.2655
Z4YJ68	CDGSH iron-sulfur domain-containing protein 2	cisd2	2	2	447.59	12.09	1.00281	21.3221	21.443	20.5964	20.5929	21.3671	20.6066
F1QN82	Citron rho-interacting serine/threonine kinase b	citb	5	4	1181.26	6.94	4.8859	21.9288	20.7888	20.5101	18.6522	17.1745	19.7524
A0A0R4ITY1	Cdkn1a-interacting zinc finger protein 1a	ciz1a	2	2	1036.74	13.9	1.28159	20.792	19.1719	20.3254	18.9712	20.0571	19.4044
A0A0R4IQI9	Cytoskeleton-associated protein 5	ckap5	8	8	3628.82	31.37	0.681029	26.8755	26.1281	26.0081	26.9707	26.2194	26.7015
Q08BV6	Creatine kinase	ckba	12	6	46915.4	810.4	1.21138	22.3335	23.1574	23.6177	22.7997	22.364	22.3322
Q7ZU04	Creatine kinase	ckbb	28	21	164461	2535.31	0.759611	31.531	31.5712	31.9842	31.9777	31.6139	31.902
Q90X19	Creatine kinase	ckma	13	8	21162.7	374.42	0.990046	28.0805	27.5039	27.6186	27.6402	26.9322	27.8912
Q7T306	Creatine kinase	ckmb	12	7	18551.2	336.18	0.813494	24.2249	21.7195	23.4293	23.543	22.1608	23.7805
Q7ZUN7	Creatine kinase	ckmt1	25	21	125725	2134.96	0.807503	32.1056	32.2613	32.2405	32.1893	32.3174	32.2434
A0A2R9YJH5	Creatine kinase	ckmt2a	12	7	13476	244.27	1.02889	26.0416	23.9185	23.8947	24.5268	24.0803	24.3417
A2CEA4	Creatine kinase (Fragment)	ckmt2b	9	2	14459.1	270.65	1.1731	22.214	16.9171	18.3619	18.8364	18.115	19.0678
F1R253	Cytoplasmic linker-associated protein 1a	clasp1a	11	8	9040.97	75.6	0.869166	22.3374	22.5209	20.9177	22.165	21.3873	22.0477
F1R161	CLIP-associating protein 2 (Fragment)	clasp2	26	2	23840.4	270.64	1.15473	22.178	21.3882	22.3955	20.9859	21.6984	21.872
A3KPT4	CLIP-associating protein 2	clasp2	28	4	24631.6	277.09	0.809668	25.3275	25.3117	25.5338	25.3239	25.5395	25.4406
F1Q5F4	Chloride channel protein	clcn2a	5	3	3195.88	34.54	0.542028	20.3646	20.5001	20.1894	20.4603	21.3069	21.1548
A0A098DN12	Chloride channel protein	clcn2b	8	6	8952.23	107.42	0.815026	23.7616	23.5632	23.1534	23.19	24.0098	23.381
F1R7J9	Chloride channel protein	clcn3	6	4	3696.77	60.87	1.13106	21.9057	21.8978	21.5515	21.7516	21.5057	20.7818
Q08BG8	Chloride channel protein	clcn4	7	5	6164.07	83.38	0.759695	23.9431	23.3633	24.0471	23.4924	24.3225	23.9454
X1WEF7	Chloride channel protein	clcn5a	5	2	4134.73	34.95	1.01062	18.9324	17.7837	18.9096	17.6452	18.8886	18.2635
E7F798	Chloride channel 6	clcn6	4	4	3080.87	34.58	0.725731	21.0334	21.0329	20.7889	21.0882	21.4754	20.8963
F1QNP3	Chloride channel protein	clcn7	2	2	NaN	4.58	0.837236	17.5979	17.0105	18.1233	17.4257	17.3936	17.8985
Q6P9P5	Zgc:64190	cldnd1a	3	3	4214.75	42.27	0.758738	21.4612	21.7089	21.3593	21.6786	21.7069	21.556
Q6DBT9	Claudin	cldnk	3	3	3292.67	31.84	0.905814	24.2355	24.1955	24.1651	24.2759	24.4808	23.4848
Q08BY9	Calmegin	clgn	24	23	41096	618.53	0.851625	27.3601	27.6283	27.3357	27.3259	27.5857	27.3249
F1QTI1	Chloride intracellular channel protein	clic2	3	3	2658.1	29.94	0.838271	19.897	20.274	20.2228	20.5763	20.1941	19.6041
Q7ZTT4	Chloride intracellular channel 4	clic4	3	3	1528.19	6.6	1.18508	19.5677	19.831	20.3577	18.7258	19.8287	19.6842
F1QHJ5	Clathrin interactor 1b	clint1b	2	2	1137.67	12.26	1.02427	22.471	20.9495	22.7039	20.9918	21.8364	22.4096
E7F2X0	CAP-GLY domain-containing linker protein 1a	clip1a	9	5	5377.13	46.62	0.74471	21.4351	20.9676	21.6908	21.4497	21.6408	21.4961
A0A2R8Q8R7	CAP-GLY domain-containing linker protein 2	clip2	19	16	9721.12	96.8	0.899878	24.7507	24.1911	24.8675	24.2996	24.5196	24.664
A0A0R4J8N1	CAP-GLY domain-containing linker protein 3	clip3	2	2	2219.76	17.93	0.86784	19.7428	18.86	19.1068	18.7261	19.3446	19.4696
X1WCM1	Calmin (Fragment)	clmn	4	4	NaN	3.35	0.801197	22.3941	22.1799	21.7706	21.7685	22.3292	22.4235
A0A2R8Q356	Uncharacterized protein	clmp	9	9	7367.15	67.43	0.651508	23.6041	23.913	23.5017	24.2031	23.9375	23.9499
E7FBK2	AAA domain-containing protein	clpb	8	8	6649.65	83.06	0.956096	23.4615	22.9781	23.2727	22.8955	23.2225	23.0057
Q502B9	ATP-dependent Clp protease proteolytic subunit	clpp	5	5	9349.45	117.8	0.921398	23.4075	23.549	22.9988	23.2299	23.0272	23.2698
A8KBN9	Clptm1 protein (Fragment)	clptm1	7	7	2951.3	69.13	0.776915	23.6044	23.4584	23.4272	23.0255	24.0456	23.7285
Q66HW5	Caseinolytic mitochondrial matrix peptidase chaperone subunit Xa	clpxa	3	3	2010.7	57.47	1.20079	20.8308	22.117	21.3556	21.2341	20.1469	21.3476
F1R520	Calsyntenin 1	clstn1	21	18	19092.6	228.88	0.871451	25.5122	24.8839	25.1351	24.821	25.1584	25.3645
A0A2R8RXK9	Uncharacterized protein	clstn3	8	8	5425.14	71.02	0.92107	21.7665	22.1575	21.8201	21.6552	22.1681	21.4938
Q6P937	Clathrin light chain	clta	11	4	20630	412.9	1.0296	28.5271	28.3489	28.3922	27.9157	27.9193	28.5242
A0A286Y9F1	Clathrin light chain	cltb	6	5	7902.64	127.09	1.01704	25.2332	25.1594	24.9027	24.6899	24.7462	25.0033
F1R966	Clathrin heavy chain	cltca	94	33	241870	3657.19	0.918012	27.927	28.277	28.3995	27.9524	28.0586	28.1799
E9QBV1	Clathrin heavy chain	cltcb	95	34	249416	3778.47	0.914197	30.7574	31.0225	31.2745	30.7776	30.9536	30.9286
E7FBE5	Clathrin heavy chain	cltcl1	38	22	73848.1	909.61	0.749686	23.9084	24.2831	24.6971	24.411	24.6144	24.3273
Q6V3S4	Clusterin	clu	7	7	5493.47	59.11	0.71493	21.9021	21.812	21.6593	21.6672	22.4057	21.9701
Q1JPT8	Citrate lyase beta-like	clybl	12	12	14572.4	164.25	0.723509	24.8776	24.8644	24.8041	24.8809	25.1922	25.0911
Q5RH89	N-acylneuraminate cytidylyltransferase	cmasa	5	5	2991.5	16.31	0.69284	20.6181	20.6717	21.4768	21.0638	21.1848	21.3234
A7MBU9	Carboxymethylenebutenolidase homolog	cmbl	3	3	2986.42	36.55	1.04114	21.2016	21.1487	21.3841	21.3702	20.4618	20.9451
A0A2R8Q586	COX assembly mitochondrial protein	cmc1	8	8	8654.74	106.79	0.94052	25.042	24.8557	24.8043	24.514	24.879	24.7917
A5WWI1	Nucleoside-diphosphate kinase (Fragment)	cmpk	6	6	17263.3	205.01	0.869509	24.6596	25.3907	25.549	25.7134	24.7465	24.9617
Q6DGM6	CKLF-like MARVEL transmembrane domain containing 4	cmtm4	3	3	3357.59	51.07	0.81541	23.7409	23.0859	23.3322	23.2091	23.4973	23.553
E7FCQ0	CCHC-type zinc finger, nucleic acid-binding protein b	cnbpb	6	6	5716.95	60.03	0.787935	24.3594	24.4288	24.258	24.4895	24.3068	24.4986
Q6DH98	CNDP dipeptidase 2 (Metallopeptidase M20 family)	cndp2	6	6	6439.04	87.01	0.82251	23.4089	23.6119	23.8545	23.7644	23.4918	23.6821
A0A2R8RPY9	Protein cornichon homolog 2	cnih2	2	2	1978.48	21.23	0.973515	20.5995	20.665	20.3796	20.1901	20.2304	20.5569
E7F641	Connector enhancer of kinase suppressor of Ras 2a	cnksr2a	10	9	7048.52	121.54	0.715685	25.73	25.1621	24.9428	25.061	25.7879	25.651
Q4F876	Calponin	cnn2	2	2	1283.5	4.18	0.332582	16.9763	19.718	17.0777	19.0035	19.5236	19.2268
Q7T303	Calponin	cnn3a	5	3	2993.2	35.91	1.41775	23.0392	23.0825	23.0073	21.8858	22.523	22.4265
A0A0G2KKC2	Uncharacterized protein	cnnm1	10	3	7189.66	80.05	0.792168	23.2344	22.8063	23.1204	23.1028	23.396	22.8878
A2ATX7	Cyclin and CBS domain divalent metal cation transport mediator 2a	cnnm2a	6	2	3613.2	49.32	0.635307	19.7724	20.3318	17.8651	19.681	20.0586	19.4104
E7F3M2	Uncharacterized protein	cnnm3	17	16	17109.7	238.72	0.86227	25.5472	25.6599	25.41	25.3313	25.4727	25.6715
A0A0G2KHE4	Cyclin and CBS domain divalent metal cation transport mediator 4a	cnnm4a	5	3	6384.76	78.54	0.816106	22.9175	22.2447	22.3195	22.3237	22.5122	22.7425
F1Q7I7	Cyclin and CBS domain divalent metal cation transport mediator 4b	cnnm4b	10	9	8758.16	85.01	0.742317	23.8782	23.7331	23.7109	23.5298	24.2031	24.0961
A0A2R8QE33	CCR4-NOT transcription complex subunit 1	cnot1	8	8	6563.01	51.68	0.892279	21.0965	21.0518	21.3661	20.9365	21.1264	21.162
F1R930	CCR4-NOT transcription complex subunit 10	cnot10	2	2	1500.16	5.8	0.81719	19.1566	18.4059	19.424	18.4462	19.5462	19.085
E7FE19	2',3'-cyclic nucleotide 3' phosphodiesterase	cnp	18	18	20906.3	400.16	1.19232	25.5964	26.2078	26.1353	25.4362	25.3926	25.5666
Q0V965	Canopy 2	cnpy2	2	2	2754.86	23.17	0.852904	19.8874	20.2953	19.4876	19.9456	19.6346	19.996
F1RAB4	Protein canopy homolog 3	cnpy3	4	4	1297.13	10.38	0.747988	21.0545	20.88	21.4145	21.2301	21.3095	21.2833
Q7T3Q3	Cannabinoid receptor	cnr1	8	8	9287.28	98.8	0.611417	24.6	23.8152	24.1048	24.5313	24.7715	24.5637
Q6DBX3	CB1 cannabinoid receptor-interacting protein 1	cnrip1a	11	11	17031	357.15	0.857879	26.4391	26.4125	27.221	26.4253	26.7031	26.8248
A0A2R8Q563	Ciliary neurotrophic factor receptor	cntfr	6	6	3915.71	96.62	0.912496	23.0248	23.4819	23.2885	23.047	23.4935	22.8682
A4JYP8	Cntn1a	cntn1a	33	16	67817.2	898.92	0.834409	27.8948	27.8378	27.7463	27.7807	27.9488	27.7501
Q597F7	Recognition molecule F3-b	cntn1b	20	20	23643.3	236.69	0.639784	27.0257	27.4093	26.7569	27.4071	27.2569	27.6781
A0A0B5JWD6	Cntn2 (Fragment)	cntn2	29	29	61815.5	815.41	0.855921	27.8573	27.5612	27.5761	27.426	27.7616	27.6975
F1R3I1	Contactin 3a, tandem duplicate 2 (Fragment)	cntn3a.2	8	7	3514.05	32.06	0.974898	21.1019	20.9524	19.8679	20.7223	20.3975	20.1296
E7EZG5	Contactin 3b	cntn3b	10	9	5546.37	69.16	0.740195	22.8607	22.806	22.7994	22.7388	23.3254	22.9212
A0A2R8RLN0	Contactin 4	cntn4	4	3	3380.21	41.37	0.65357	20.2991	20.3004	20.3015	20.2187	20.5338	21.2065
F1QIL8	Contactin-5	cntn5	16	16	7433.47	140.06	0.784087	24.286	24.1832	24.009	24.1012	24.1914	24.4555
F1QPX5	Contactin-associated protein 1	cntnap1	26	26	19500.3	284.89	0.893193	25.6759	25.7786	25.9153	25.5882	25.9748	25.5129
A0A2R8QPN5	Contactin-associated protein 2a	cntnap2a	28	25	30866	525.63	0.844827	25.7851	25.6493	25.5895	25.5644	26.0257	25.3809
B0S7S0	Contactin-associated protein 2b	cntnap2b	32	29	38981.5	590.73	0.769736	27.2105	26.9681	27.2041	26.9926	27.4329	27.3071
F1QGK4	Contactin-associated protein family member 3 (Fragment)	cntnap3	29	28	34858	529.69	0.797402	26.3797	26.6861	26.3368	26.5269	26.7103	26.3625
F1Q802	Contactin-associated protein family member 5b	cntnap5b	8	7	3414.52	59.66	0.801298	21.8812	21.682	21.5166	21.0976	22.6053	21.5529
E7EZI3	Contactin-associated protein family member 5-like	cntnap5l	3	3	3883.37	31.16	0.689101	19.7538	20.1213	20.4814	20.1487	20.4887	20.5479
Q5U3E8	Coatomer subunit epsilon	co	5	5	6549.95	73.18	0.770211	21.7435	22.2236	21.9617	22.1962	21.9837	22.0961
A0A2R8RXC7	Cytochrome c oxidase assembly factor 3	coa3a	4	4	5626.98	68.26	0.748417	24.5582	24.3434	23.8894	24.3777	24.0043	24.8804
B0S740	Cytochrome c oxidase assembly factor 5	coa5	2	2	1876.63	24.57	0.738139	21.7659	21.6305	20.9447	21.0278	22.1237	21.7209
B8A5J2	Cytochrome c oxidase assembly factor 6	coa6	2	2	2345.78	15.41	1.13432	21.315	21.8817	21.497	21.3314	21.5758	20.4583
Q66HW0	CoA synthase	coasy	7	7	6207.78	64.52	0.945261	22.9532	22.8551	22.8177	22.8032	22.4342	22.8494
Q8AW56	Cochlin	coch	10	10	9145.64	97.13	0.787754	26.9134	27.2242	27.2782	27.079	27.0531	27.5334
Q6IQX2	Collagen, type I, alpha 2	col1a2	7	7	2000.42	28.18	6.8497	23.8997	20.2466	18.605	17.4516	17.4895	18.6993
Q6DH33	COMM domain-containing 2	commd2	2	2	5565.48	46.05	0.942284	20.8718	21.3714	21.2152	21.4	20.7035	20.8295
F1QVM4	COMM domain-containing protein 5	commd5	3	3	590.6	6.13	0.998162	18.9777	19.8124	19.6091	19.3193	19.2476	19.0574
Q6DBX2	Zgc:101056	commd7	2	2	NaN	3.05	2.74378	18.718	19.102	19.1457	NaN	17.1646	NaN
B0UYJ6	Catechol O-methyltransferase (Fragment)	comta	5	5	4806.46	48.08	1.12152	23.3484	23.6209	22.1782	22.3947	22.7751	22.6986
A0A2R8S029	Catechol O-methyltransferase B	comtb	8	8	4823.46	85.67	0.841406	23.6192	23.7378	23.0979	23.4826	23.443	23.4939
F1Q6A4	Catechol-O-methyltransferase domain-containing 1 (Fragment)	comtd1	3	3	3295.11	31.08	1.12587	21.4316	20.6187	22.4128	20.9839	21.1323	21.0511
Q6DRK5	Coatomer subunit alpha	copa	18	18	16711.5	246.1	0.753662	24.3691	24.2481	24.6986	24.5345	24.8109	24.4116
B3DH83	Coatomer subunit beta'	copb2	15	15	14226.1	193.21	0.846447	24.0657	24.1964	23.9667	24.3475	23.9818	23.8382
B2GRP4	Coatomer subunit gamma	copg2	15	15	12423.6	192.99	0.807957	26.4255	25.6202	26.0125	26.0896	25.5501	26.5586
E9QI69	COP9 signalosome complex subunit 2 (Fragment)	cops2	6	6	6182.05	66.83	0.81912	23.1831	22.5966	23.6589	22.6942	23.129	23.6962
B2GTE8	COP9 signalosome complex subunit 3	cops3	6	6	5476.08	64.42	0.980717	23.5762	23.1669	23.7127	23.4113	22.8953	23.4507
A0A2R8QL66	COP9 signalosome complex subunit 4	cops4	13	13	12140.7	141.14	0.840588	24.2965	24.0593	24.3104	24.052	24.1441	24.439
Q567F8	COP9 signalosome complex subunit 6	cops6	6	6	5962.1	73.49	0.738212	22.956	23.6088	23.8317	23.627	23.4922	23.8083
A0A2R8QSI1	COP9 constitutive photomorphogenic homolog subunit 7A	cops7a	4	4	4399.44	97.02	0.73853	22.9922	23.3809	23.3129	23.5107	23.3904	23.3141
Q7SXH1	Coatomer subunit zeta	copz1	2	2	1579.07	15.25	0.969414	21.9235	21.7891	22.8924	21.8703	21.8709	22.2154
Q6DHK4	Ubiquinone biosynthesis O-methyltransferase, mitochondrial	coq3	7	7	9371.47	95.16	0.917591	24.2237	23.9815	24.475	24.2573	24.2094	23.8029
A5WW99	2-methoxy-6-polyprenyl-1,4-benzoquinol methylase, mitochondrial	coq5	8	8	15719.6	162.19	0.638419	23.9761	24.0757	24.4408	24.593	24.7058	24.3533
A0A2R8Q6S9	Ubiquinone biosynthesis monooxygenase COQ6, mitochondrial	coq6	11	11	12555.1	151.96	0.518778	23.7619	25.0661	25.2181	25.6088	25.5277	24.9672
F1QW05	5-demethoxyubiquinone hydroxylase, mitochondrial	coq7	7	7	12720.4	220.38	0.865065	25.6602	25.9226	25.9608	26.1564	25.4703	25.7614
A0A0R4I9G5	Atypical kinase COQ8A, mitochondrial	coq8aa	12	7	5568.38	114.77	0.807849	23.8971	24.2959	24.3085	24.4543	24.1479	24.04
A0A2R8QCE7	Atypical kinase COQ8B, mitochondrial	coq8b	11	10	9213	110.97	0.554194	22.7976	23.475	23.6191	23.8738	23.9509	23.8389
A5PLI6	Ubiquinone biosynthesis protein	coq9	5	5	4130.53	89.06	0.764715	24.751	24.5566	24.7613	24.8685	24.9409	24.6378
Q7SX58	Coronin	coro1a	6	4	7533.11	71.86	0.908306	24.2461	24.843	24.3612	24.4709	24.3869	24.226
A7MD67	Coronin	coro1b	11	11	16933.2	199.09	0.954339	25.8695	25.4962	25.4255	24.7865	25.6014	25.8229
E9QI46	Coronin	coro1cb	18	16	42866.9	570.39	0.913401	28.1502	28.0316	28.1716	27.7118	28.0564	28.1945
A0A2R8Q267	Coronin	coro2a	4	4	2556.55	29.32	0.926399	20.3128	20.4325	20.4575	20.5683	20.2859	19.8967
A0A2R8PZ07	Coronin	coro2ba	18	18	24138.8	342.71	0.690575	26.2155	25.4418	25.7835	25.8663	26.278	26.116
Q7SZ58	Coronin	coro6	5	4	3788.95	41.68	0.553085	19.6569	19.9536	20.2818	21.2393	20.3545	20.0789
Q4KMD0	Coronin	coro7	8	4	3773.95	40.73	0.976463	21.6669	21.8931	22.4167	21.5313	21.4088	22.3568
Q6PFT7	Coactosin-like 1	cotl1	8	8	13312.5	113.58	0.742458	25.7021	25.8843	25.9123	26.4	25.8183	25.7864
A0A0U2NKY1	Cytochrome c oxidase subunit 1	COX1	3	3	3460.62	32.12	0.889951	22.4073	23.0273	23.0152	23.2239	22.3132	22.6345
F1RBQ3	Cytochrome c oxidase assembly homolog 15 (yeast)	cox15	5	5	9748.07	108.77	0.53568	23.1969	23.0113	22.7583	23.3033	23.829	23.7531
B8JHU3	Cytochrome c oxidase assembly protein COX16 homolog, mitochondrial	cox16	2	2	3019.82	46.36	0.723584	21.8308	21.2269	21.9134	21.5678	22.0203	22.0004
A9JTC7	Cytochrome c oxidase assembly factor COX18	cox18	3	3	488.76	6.35	0.941275	21.033	18.7962	20.0592	18.3488	20.0963	20.9225
Q6TNV0	Cytochrome c oxidase subunit 4	cox4i1	13	12	25583.3	349.87	0.762894	28.747	29.0477	28.7582	29.1725	28.4526	29.3163
F1R6I1	Cytochrome c oxidase subunit 4	cox4i1l	4	4	8691.51	88.05	1.6245	24.2386	24.8444	23.9589	24.4364	20.9455	24.7773
Q6PBL1	Cytochrome c oxidase subunit 4	cox4i2	7	6	14438.2	179.07	0.845385	25.8674	26.4155	26.1817	26.147	26.0493	26.2125
Q4VBU7	Cytochrome c oxidase polypeptide Va	cox5aa	11	6	43435.1	542.76	1.03128	29.71	29.1279	29.7408	29.0773	28.8406	29.7447
Q6PBX0	Cytochrome c oxidase polypeptide Va (Fragment)	cox5ab	9	4	24380.3	300.16	0.685883	27.3365	26.5269	26.4322	26.7716	26.8056	27.5675
A0A2R8QF52	Cytochrome c oxidase polypeptide Vb	cox5b1	5	4	6806.76	89.89	1.0644	25.0169	24.9261	25.0366	24.7625	24.3153	24.8488
Q0P3U4	Cytochrome c oxidase polypeptide Vb	cox5b2	4	4	3406.35	40.84	0.85432	23.8419	22.4404	22.6859	22.5377	22.6068	23.7224
Q642I9	Cytochrome c oxidase subunit	cox6a1	4	4	40260.2	573.07	0.812108	29.007	28.3615	28.9844	28.652	28.6115	29.2074
Q6DH63	Cytochrome c oxidase subunit	cox6b1	10	9	27688	354.53	1.06079	28.5005	28.5556	28.5865	28.5112	27.8787	28.2145
Q7SXM1	Cytochrome c oxidase subunit	cox6b2	8	7	13107.5	175.32	0.731833	26.8429	26.8482	27.0107	27.2199	26.6608	27.3895
Q6ZM23	Cytochrome c oxidase subunit 6C	cox6c	5	5	14852.6	185.91	0.738694	28.1753	28.7	28.3133	28.9279	27.7271	29.0617
F1Q9A4	Cytochrome c oxidase subunit 7A2a	cox7a2a	2	2	4372.88	51.13	0.794748	26.8286	27.2631	27.1991	27.3337	26.5228	27.6458
Q7SXI1	Cox7a2l protein	cox7a2l	6	6	21986.7	251.3	0.893454	28.0404	27.6885	27.7449	27.7456	27.1664	28.2665
Q7ZU12	Ceruloplasmin	cp	45	2	69748.6	1424.27	0.681161	28.3115	28.5392	28.2257	28.6604	28.7866	28.5084
G1K2K5	Calcineurin-like phosphoesterase domain-containing protein 1	cpd1	2	2	855.04	7.7	0.933965	18.5725	18.4283	19.0807	18.8259	18.4098	18.3586
E7F254	Carboxypeptidase D	cpda	6	6	3051.85	25.66	0.881483	21.5252	20.3863	19.8541	19.8711	20.9613	20.6964
Q6NSM5	Carboxypeptidase E	cpe	18	18	31084.8	472.26	0.907606	27.4369	27.2357	27.2846	27.0683	27.1571	27.3685
E7FBR8	Complexin 2	cplx2	5	5	26609.7	361.06	1.17573	28.1646	28.4591	28.3572	27.7911	27.6442	28.0622
A0A0R4IS84	Complexin 2	cplx2	5	5	6050.12	108.13	1.00307	24.3921	24.5011	24.5647	23.7649	24.322	24.5749
Q6DHG4	Complexin 2	cplx2l	10	10	12268.2	305.69	1.14692	26.9254	26.7642	27.0002	26.334	26.3316	26.648
D2K289	Complexin 3a	cplx3a	3	3	1150.96	36.86	0.74877	25.236	24.6679	24.5409	24.6548	24.9945	25.265
D2K290	Complexin 3b	cplx3b	11	11	15156.7	282.25	1.11427	26.4899	26.1871	26.268	25.1563	26.4828	26.0548
Q1LX40	Copine II	cpne2	7	6	2648.87	46.52	2.40616	20.4271	21.9045	22.6632	21.0669	19.6866	19.6583
A0A2R8RHF5	Copine IVa	cpne4a	7	3	5059.71	70.61	0.834086	20.6828	20.7219	21.8525	21.2153	21.433	20.6112
E9QJ75	Copine IVb	cpne4b	6	3	4655.72	63.37	0.791648	19.3526	19.2414	19.6721	19.7345	19.3193	19.4406
B0R0N3	Copine Va	cpne5a	9	2	5924.59	66.6	1.04876	18.5085	18.8749	16.9363	18.5417	18.5125	16.2765
Q7T296	Copine Vb	cpne5b	10	3	6612.1	79.37	0.871576	23.0207	23.3406	23.6888	23.2166	23.4059	23.2397
E7F725	Copine VII	cpne7	14	12	9960.4	119.08	0.965612	24.1118	24.6137	25.2054	24.6333	24.3962	24.27
Q1LY08	Coproporphyrinogen oxidase	cpox	14	14	11672.6	223.95	0.879144	24.9621	25.4767	25.1047	25.0588	25.1028	25.1566
Q1MTA9	Carnitine O-palmitoyltransferase	cpt1aa	27	2	40172.8	561.33	1.09205	23.3145	22.4247	22.5917	22.0223	22.9302	22.2145
A0A1L1U0X8	Carnitine O-palmitoyltransferase	cpt1aa	27	2	37670.8	567.16	0.892847	28.1098	28.095	27.9975	28.166	27.8149	27.9291
K7DY29	Carnitine O-palmitoyltransferase	cpt1ab	15	9	18809.9	237.2	0.678171	23.8995	24.1045	23.9665	24.4666	24.4984	23.9036
B2GQ15	Carnitine O-palmitoyltransferase 2, mitochondrial	cpt2	31	31	45196.4	635.58	0.80386	27.7035	27.5678	27.358	27.3171	27.903	27.5715
Q567C7	Peroxisomal trans-2-enoyl-CoA reductase	cr	14	14	12899.5	151.33	0.48949	25.069	24.2679	24.1603	24.829	25.6309	25.3464
Q7T0F4	Cellular retinoic acid-binding protein 1	crabp1a	10	8	17012.1	206.92	0.8438	25.9807	25.8532	26.5898	26.0462	26.1586	26.1711
X1WF27	Si:ch211-121j5.4 (Fragment)	cracdla	5	5	2957.66	36.25	0.949612	20.942	20.9571	20.7096	20.291	20.9732	20.7856
A2CF48	Carnitine O-acetyltransferase a	crata	20	16	33579.6	403.22	0.788832	25.8581	26.1718	25.999	26.0838	25.9661	26.223
A3KPZ2	Carnitine O-acetyltransferase b	cratb	2	2	2085.88	20.83	0.680164	19.4382	19.147	20.3905	19.7809	20.4477	19.6325
Q1A5L1	Crumbs-like protein 2b	crb2b	2	2	399.91	3.64	2.67364	20.0044	19.7884	19.7247	17.3664	18.9385	18.1734
E7F4A7	Cysteine-rich with EGF-like domains 1b	creld1b	5	5	3994.76	68.83	0.708868	22.6991	22.5213	22.2413	22.281	23.2959	22.5912
Q6DG79	Corticotropin-releasing factor-binding protein	crhbp	4	4	3724.76	30.26	1.02492	22.4535	21.7192	22.3189	21.5175	22.2201	21.8646
Q5XJK3	Zgc:101840	crip2l	5	2	2337.36	45.07	0.829933	24.6215	23.804	24.3453	23.7785	24.3005	24.7157
Q6DEM2	V-crk avian sarcoma virus CT10 oncogene homolog	crk	9	9	5940.88	79.44	0.836958	23.8179	23.9578	23.7729	23.8923	23.6113	24.0325
Q6PH06	V-crk avian sarcoma virus CT10 oncogene homolog-like	crkl	6	6	2554.3	36.91	1.06343	22.7527	22.3841	22.8314	21.8627	22.446	22.6106
F1QR62	Collapsin response mediator protein 1	crmp1	26	23	31701.3	602.89	0.919563	27.0912	27.1404	27.6742	27.3905	26.7627	27.3328
F1QAI1	Carnitine O-octanoyltransferase	crot	14	14	13816	146.59	0.829104	24.3205	24.4986	24.3204	24.7039	24.5784	23.8854
A3KPG7	Pentaxin	crp1	6	6	6982.83	127.46	0.597238	23.8605	24.2128	24.0158	24.8267	24.2211	24.4894
L7QIS0	Pentaxin	CRP3.2	5	2	6806.95	84.97	1.18554	22.4802	21.7988	22.0235	22.9167	20.6152	NaN
L7QIX7	Pentaxin	CRP5.2	6	4	5721.49	59.8	0.88063	24.2229	24.4786	24.1785	24.8895	23.8147	23.9431
A1XF92	Cartilage acidic protein 1a	crtac1a	11	11	11697.1	136.21	0.830673	24.736	24.6559	24.6672	24.2657	24.9679	24.8457
F1RB08	CREB-regulated transcription coactivator 1a	crtc1a	3	3	605.19	30.51	0.966975	20.7246	20.4701	20.1473	19.2905	20.5344	20.8796
E7F3Z5	CREB-regulated transcription coactivator 3	crtc3	2	2	1648.76	16.68	1.425	20.5762	20.8181	20.853	18.5484	20.6436	20.7396
Q6DG35	AlphaB2-crystallin	cryabb	2	2	1096.83	4.3	1.28931	19.0298	19.4429	20.0374	19.6976	17.3151	19.6149
Q5CZU9	Crystallin, zeta (Quinone reductase)	cryz	5	5	6473	121.09	0.801758	24.7153	25.1557	25.4051	25.1424	24.9901	25.3171
Q7T016	SI:dZ63M10.5 (Novel protein similar to human crystallin, zeta (Quinone reductase)-like 1 (CRYZL1))	cryzl1	2	2	NaN	0	0.87124	17.7585	18.0888	18.6158	18.3923	17.9595	17.925
B2GTW6	Citrate synthase	cs	16	15	39356	504.56	0.826629	29.5639	29.3543	29.1745	29.4146	29.3076	29.4117
F1R500	Cold shock domain-containing C2, RNA-binding a	csdc2a	2	2	4611.98	46.1	1.07095	20.4347	20.9133	21.2667	20.7084	20.4934	20.3335
A0A0G2KDN7	CSD domain-containing protein	csdc2b	2	2	413.61	3.79	0.425228	19.0364	18.6411	21.5739	20.9272	19.612	21.6306
A0JMN4	Tyrosine-protein kinase	csk	5	5	2459.09	34.55	0.888952	22.2308	21.6787	22.5201	21.7887	22.0553	22.3122
F1QDK6	CUB and Sushi multiple domains 2	csmd2	21	20	12572.2	205.79	0.822737	24.3358	24.4472	24.4106	24.3391	24.5578	24.3583
E7FEQ4	CUB and Sushi multiple domains 3a (Fragment)	csmd3a	6	5	6530.81	59	0.849146	21.8766	22.071	22.0239	21.9685	22.0839	21.8442
A0A2R8Q6V6	CUB and Sushi multiple domains 3a	csmd3a	12	10	6220.13	46.83	0.736251	21.9981	22.0751	21.7992	22.001	22.3625	22.0512
Q8JGT0	Casein kinase 1, alpha 1	csnk1a1	10	10	10135.3	115.27	0.908777	24.3167	23.7643	24.1599	23.6411	24.1487	24.0823
A0A286YAS3	Casein kinase I isoform delta-A	csnk1da	6	3	3884.96	87.78	0.832115	21.1626	20.4693	21.461	20.7414	21.383	20.9811
Q6P109	Casein kinase 1 epsilon	csnk1e	6	3	3332.88	56.33	0.984461	23.1319	22.7823	23.6555	22.617	23.2225	23.0152
A0A0R4IUQ5	Non-specific serine/threonine protein kinase	csnk1g1	13	7	19891.5	219.91	0.68522	25.5504	25.0063	24.975	25.1768	25.8081	25.4001
Q803N7	Casein kinase 2 alpha 1	csnk2a1	16	3	30085.5	394.21	0.870664	26.3539	26.3226	26.3543	26.0603	26.4019	26.3852
Q7ZU33	Casein kinase 2, alpha prime polypeptide a	csnk2a2a	7	3	7630.29	83.63	0.789443	22.372	21.5495	21.0242	21.5192	21.5099	22.1571
E7FCZ6	Casein kinase 2, alpha prime polypeptide b	csnk2a2b	10	4	12469.8	133.41	0.845507	23.9557	24.1088	23.9573	23.9062	24.1348	23.9243
Q1LXD2	Casein kinase II subunit beta	csnk2b	6	6	6470.96	142.31	0.866354	24.9303	24.6316	25.1077	24.5253	25.076	24.9064
A0A2R8PVB6	Chondroitin sulfate proteoglycan 4	cspg4	16	16	9533.51	84.95	0.760349	25.7002	25.0854	25.4533	25.0969	25.9492	25.5959
A0A2R8RMD7	Chondroitin sulfate proteoglycan 5a	cspg5a	9	2	19213.3	312.97	1.00501	23.2902	22.2539	22.7544	22.3652	22.8705	22.2584
F8W3W2	Chondroitin sulfate proteoglycan 5a	cspg5a	13	3	29641.1	535.19	0.899703	27.3287	26.82	26.6674	26.6152	26.991	26.8846
A0A0R4IMK4	Chondroitin sulfate proteoglycan 5b	cspg5b	7	3	17507.7	222.07	0.807507	24.6835	24.7796	24.4556	24.6395	24.7817	24.6401
A0A0R4INR6	Chondroitin sulfate proteoglycan 5b	cspg5b	8	4	10047.9	213.28	0.670589	26.0684	26.2471	26.2685	26.552	26.703	26.2757
F8W3V9	Cysteine and glycine-rich protein 1a (Fragment)	csrp1a	3	2	2044.83	29.02	0.583147	22.8098	22.4774	22.4298	22.8533	23.3169	23.0983
F1QMH0	Cysteine and glycine-rich protein 1b	csrp1b	5	4	6140.04	108.62	0.676971	24.5053	24.8046	24.6233	25.1323	24.621	25.0856
B8A4D0	Cystatin C (amyloid angiopathy and cerebral hemorrhage)	cst3	4	4	7497.1	84.91	0.889644	22.8932	23.4555	23.1175	23.5274	23.0314	22.6308
Q6NYN6	Zgc:77560 protein	cstf1	4	4	3280.99	27.87	1.12904	21.6282	21.2295	20.7421	19.9288	21.2374	21.1255
A0A0R4I9I2	Cleavage stimulation factor, 3' pre-RNA, subunit 2	cstf2	3	3	NaN	2.09	0.949995	21.8114	21.2066	21.1605	20.7898	21.2415	21.5865
Q6PUS3	Cleavage stimulation factor, 3' pre-RNA, subunit 3, 77kDa	cstf3	6	6	806.44	12.24	0.854079	21.9999	21.8795	21.9091	21.3155	22.5867	21.7862
Q9DEG7	C-terminal-binding protein 1	ctbp1	14	7	23772	278.85	1.09551	26.8847	26.5577	26.9078	26.179	26.3823	26.6112
A0A0R4IFH8	C-terminal-binding protein 2a	ctbp2a	11	8	14514.4	175.16	1.08023	24.6672	25.0745	25.0747	24.4301	24.7433	24.5263
A0A2R8QUZ1	CCCTC-binding factor (zinc finger protein)	ctcf	2	2	2123.7	17.45	2.78285	21.4496	20.9135	19.2837	17.6504	19.2447	19.5392
B0S5V5	Protein-serine/threonine phosphatase	ctdsp1	5	5	7727.93	165.81	1.02682	24.5442	24.7122	24.2351	24.1534	24.4265	24.0142
F1R5R0	Cystathionine gamma-lyase	cthl	8	8	7532.48	112.98	1.08083	23.8108	24.316	24.2205	24.0799	23.5284	23.6198
Q9PVF8	Catenin (Cadherin-associated protein), alpha	ctnna1	29	23	26191.1	339.84	0.789063	26.6857	26.5036	26.2154	26.3382	26.8394	26.4698
X1WG13	Alpha N-catenin	ctnna2	25	20	53175.6	700.4	0.819351	27.2252	27.2936	27.2476	27.1228	27.4418	27.2813
B8A6A9	Catenin (cadherin-associated protein), alpha 2 (Fragment)	ctnna2	29	27	50614	765.91	0.818236	27.8879	27.9018	27.8106	27.8182	28.0951	27.7724
A0A5H1ZRJ2	Catenin beta-1	ctnnb1	34	5	70580.4	1055.63	0.797737	28.4397	28.2404	28.5739	28.2254	28.8612	28.3628
E7FC99	Catenin, beta 2	ctnnb2	32	3	68945.7	1008.61	0.810128	23.169	23.089	23.2732	23.0241	23.4147	23.2208
F1R6C8	Catenin (cadherin-associated protein), delta 1	ctnnd1	21	21	28447.5	317.39	0.761115	25.328	25.1253	24.9764	24.9102	25.477	25.4413
A0A286Y804	Catenin (cadherin-associated protein), delta 2a	ctnnd2a	29	21	35615.4	477.89	0.907696	24.408	24.7623	24.6907	24.5968	24.8378	24.0626
F1RBK4	Catenin (cadherin-associated protein), delta 2b	ctnnd2b	32	24	40499.4	597.39	0.753903	26.6731	26.4459	26.6351	26.6312	26.9572	26.6055
A9JT21	CTP synthase	ctps1b	3	3	157.37	0	0.708296	23.5183	22.7347	22.6748	22.7428	23.9028	22.992
A0A0R4ILY1	Carboxypeptidase	ctsa	5	5	2609.84	13.37	0.757799	21.1134	21.1819	21.7229	21.2234	21.5405	21.6719
Q6PH75	Cathepsin B	ctsba	5	5	2009.11	15.6	0.419852	21.4385	20.5026	22.0996	22.543	22.2829	22.1881
Q8AWD9	Cathepsin D	ctsd	10	10	12260.2	162.22	1.0214	25.6423	25.5098	25.8567	25.5142	25.2547	25.3655
B2GT35	Ctsf protein	ctsf	6	6	7001.59	79.41	1.02669	22.5364	23.5936	22.8373	22.878	22.4574	22.735
Q6NYR5	Cathepsin L1, a	ctsla	2	2	987.84	4.22	0.792705	22.866	21.8677	22.0131	22.0017	22.5819	22.3859
B3DGZ4	Cttn protein	cttn	17	17	28222.5	313.69	1.09362	27.1803	26.6383	26.5656	26.2722	26.1048	26.837
A0M8W2	Cortactin-binding protein 2	cttnbp2	13	13	8327.03	118.49	0.987308	24.5174	23.6375	23.9953	23.3647	23.8057	24.2524
A0A2R8QBS0	CUE domain-containing 1b	cuedc1b	2	2	794.54	5.14	1.74051	18.9693	19.3954	19.2095	17.0313	18.8204	18.5412
Q6NYS3	Cullin 1a	cul1a	15	4	17778.2	202.73	0.820151	26.9023	26.1753	26.3578	26.2738	26.4871	26.7498
E9QCA9	Cullin 2	cul2	5	5	2127.37	35.74	0.814543	22.5404	21.9534	21.9529	21.8005	22.1992	22.552
F8W428	Cullin 4B	cul4b	8	8	4928.05	47.84	0.834109	22.931	23.5972	23.6252	23.5536	23.2556	23.3465
F1REN0	Cullin 5a	cul5a	13	13	12642.1	130.97	0.833198	24.2759	24.0651	24.589	24.2463	24.3045	24.3862
A0A2R8QL59	Coxsackievirus and adenovirus receptor homolog	cxadr	6	6	2666.57	33.71	0.864573	24.4004	24.169	23.7126	23.9689	23.8474	24.3127
A8WGS0	Cyb5a protein	cyb5a	4	3	5639.1	82.02	1.00739	23.9251	24.2392	23.4385	23.3407	23.8063	23.641
Q6NY41	Cytochrome b5 type B	cyb5b	3	3	5696.68	64.89	0.998872	24.2119	24.0506	23.8165	24.0077	23.4916	23.8018
A0A2R8RYR5	Neuferricin	cyb5d2	2	2	NaN	21.98	1.06828	20.8842	20.9714	20.3273	20.9385	19.8165	20.3592
Q7ZVF8	NADH-cytochrome b5 reductase	cyb5r1	19	14	42060.8	715.05	0.828269	28.9441	29.2566	28.9664	29.0845	29.0265	29.0888
Q1MTC9	NADH-cytochrome b5 reductase	cyb5r3	18	13	32658.3	550.88	0.815059	26.3535	26.3868	26.2072	26.3228	26.5369	26.1902
Q68EI6	Cyc1 protein (Fragment)	cyc1	12	12	18888.9	537.93	0.871787	28.7415	29.0902	28.8026	29.1624	28.1549	29.128
F1QE65	Cytoplasmic FMR1-interacting protein	cyfip1	26	10	32745.9	388.02	0.890519	23.2813	23.189	23.789	23.2638	23.2577	23.457
A5A5E1	Cytoplasmic FMR1-interacting protein	cyfip2	48	32	71783.9	937.59	0.863124	28.5723	28.2537	28.6825	28.2052	28.5362	28.6215
Q98UC8	Cytochrome P450 aromatase	cyp19a1b	16	16	13850.1	224.09	1.39438	25.6337	25.7957	24.9392	24.2699	25.0103	24.8667
Q7T2D8	Zgc:63986	cyp20a1	8	8	4286.71	57.26	0.88107	23.5336	23.244	23.0456	22.6733	23.4595	23.4556
A0A0R4I9F4	Cytochrome P450 26B1	cyp26b1	7	7	6829.26	85.17	0.862754	23.295	22.7382	22.5358	21.9583	23.5351	22.9318
E9QJ06	Cytochrome P450, family 27, subfamily A, polypeptide 1, gene 2	cyp27a1.2	15	2	14123.1	134.75	0.910301	20.7613	20.9413	20.5592	20.2542	21.1659	20.4657
F1Q7H1	Cytochrome P450, family 27, subfamily A, polypeptide 7	cyp27a7	14	9	19274.1	206.11	0.993256	23.7922	24.1837	24.1159	23.7873	24.2434	23.3076
Q6PHE0	Wu:fc21h01 protein (Fragment)	cyp2aa6	7	6	3538.92	45.93	0.433367	22.1236	22.3159	21.5393	22.7212	23.1898	22.9039
Q5TZ78	Cytochrome P450, family 2, subfamily AD, polypeptide 3	cyp2ad3	4	4	1438.24	10.25	1.22985	21.0728	21.1513	21.2379	20.2899	20.8135	20.6802
Q5TZ81	Cytochrome P450, family 2, subfamily AD, polypeptide 6	cyp2ad6	3	3	815.35	4.53	0.690569	19.2094	20.0194	21.1401	19.3475	21.4187	20.4223
Q5TZ76	Cytochrome P450, family 2, subfamily P, polypeptide 6	cyp2p6	5	4	3769.57	39.54	1.50001	22.1892	22.8899	22.2585	21.848	21.8551	21.0968
Q7ZTW6	Cytochrome P450, family 3, subfamily c, polypeptide 1	cyp3c1	2	2	644.83	7.24	0.974848	21.9973	21.38	22.059	21.0493	22.0777	21.6367
E7FB64	Cytochrome P450, family 4, subfamily T, polypeptide 8	cyp4t8	7	7	6301.93	56.73	0.739603	22.7484	22.6405	22.4466	22.3308	22.8763	23.151
E7FEI0	Cytochrome P450, family 7, subfamily B, polypeptide 1	cyp7b1	4	4	1139.15	11.96	0.55217	17.7846	18.3347	18.2426	18.2504	18.9468	18.9524
G3KGE3	Cytochrome b (Fragment)	cytb	3	3	3085.57	33.57	0.820245	24.534	24.371	24.7009	24.9233	24.0771	24.6804
Q08CQ5	Cyth1 protein	cyth1a	9	4	7626.45	112.65	0.914775	20.3687	20.7392	20.8895	20.7319	20.5043	20.3641
E7F2Q0	Cytohesin 3a	cyth3a	6	2	4993.86	93.08	1.09922	21.727	20.993	21.2584	20.341	20.9362	21.509
B3DJJ8	CXXC motif containing zinc binding protein	czib	3	3	3494.58	46.73	0.787965	21.8823	22.0642	22.7468	22.5288	21.9269	22.4862
F1R1R3	D-2-hydroxyglutarate dehydrogenase, mitochondrial	d2hgdh	6	6	2474.97	53.8	0.992107	22.5728	22.122	22.3246	22.2468	21.8247	22.1994
A0A0R4IER9	Dishevelled-associated activator of morphogenesis 1a	daam1a	11	6	14835.8	150.49	0.787909	22.3263	22.3215	22.7845	22.2335	23.1134	22.3343
B3DJI0	Daam1l protein	daam1b	19	14	17109.4	170.69	0.540826	24.5804	24.4264	24.5661	24.8734	25.4707	25.1062
A2BEF7	DAB adaptor protein 1a	dab1a	2	2	3124.8	39.04	0.871991	21.2715	21.5604	21.6255	21.1385	21.5345	21.5945
F1Q588	DAB2-interacting protein a	dab2ipa	6	2	2432.95	33.17	0.540889	20.6875	19.1223	20.5606	20.4779	20.9333	20.8361
A7E2L0	Dolichyl-diphosphooligosaccharide--protein glycosyltransferase subunit DAD1	dad1	3	3	1677.52	17.46	0.82787	20.7613	23.439	22.5633	21.1207	22.6722	23.0055
Q499B9	Alpha-dystroglycan	dag1	7	7	8453.24	126.37	0.917016	24.4999	24.4007	24.3184	24.1066	24.5073	24.1972
A0A2R8Q244	Diacylglycerol lipase, alpha	dagla	18	18	17840.3	261.71	0.78194	24.3623	24.3996	24.4829	24.2954	24.7516	24.4797
E7FDG8	Diacylglycerol lipase, beta	daglb	3	3	2405.12	20.35	0.756896	19.7398	18.7777	19.9538	18.9477	20.3127	19.6336
A2BGT2	D-amino-acid oxidase, tandem duplicate 2	dao.2	11	2	7949.57	109.4	n.a.	20.2791	22.0205	21.3689	NaN	NaN	NaN
Q6NY97	D-amino-acid oxidase 2	dao.2	12	3	10300.1	139.81	0.812665	24.6697	24.5994	24.3886	24.3996	24.7175	24.6557
A5PLH1	Dap3 protein	dap3	2	2	402.14	3.4	0.670062	20.7114	20.4422	20.4116	21.1197	20.7347	20.6609
A5WVL9	Non-specific serine/threonine protein kinase	dapk1	3	3	147.29	0	0.44872	15.5138	NaN	NaN	17.4695	16.1025	16.7841
F1R246	Aspartate--tRNA ligase, cytoplasmic	dars1	26	26	40202.4	439.68	0.944086	26.516	26.4902	26.3978	26.0168	26.3264	26.5269
E9QFP3	Aspartyl-tRNA synthetase 2, mitochondrial	dars2	8	8	8534.79	90.85	0.878283	22.1282	22.6136	22.1987	22.3705	22.1452	22.2037
B3DGL8	Dopamine beta-hydroxylase	dbh	5	5	3677.14	21.3	0.79742	21.7929	22.0035	22.071	21.8201	22.4636	21.7807
E9QFI5	Diazepam-binding inhibitor (GABA receptor modulator, acyl-CoA binding protein)	dbi	5	5	13517.2	173.98	1.31102	25.1142	24.9224	25.2872	24.4039	24.4703	24.4948
E7F192	Drebrin 1	dbn1	24	23	27411.2	380.99	0.899756	27.2815	26.8695	26.8912	26.7304	26.8945	27.0917
F1QIB3	Drebrin-like b	dbnlb	18	3	32369.1	374.06	1.25305	26.233	25.8265	26.3624	24.9922	25.6293	26.0411
A0A0R4INZ8	Dihydrolipoamide acetyltransferase component of pyruvate dehydrogenase complex (Fragment)	dbt	12	12	12899.9	215.96	0.768332	25.392	24.6969	24.5526	25.2253	25.157	24.6171
Q7T3E0	Ddb1 and cul4-associated factor 7	dcaf7	4	4	4186.42	43.1	0.84835	21.8397	21.7269	21.7629	21.877	21.3014	22.0801
F1QF18	DDB1 and CUL4-associated factor 8	dcaf8	3	3	234.13	2.06	0.816629	22.5667	22.4829	22.0264	22.4398	22.2934	22.4368
Q49BB0	Deleted in colorectal cancer	dcc	17	17	13717.5	133.24	0.76116	24.0639	23.8647	23.9239	23.6573	24.4714	24.1222
F1QGX1	Dachsous cadherin-related 1b	dchs1b	12	12	3707.32	80.92	1.09313	23.4874	22.9846	23.5435	22.3635	23.3752	23.1086
F1QB18	Doublecortin-like kinase 1b	dclk1b	7	5	3560.51	53.05	0.999914	22.8368	23.3396	22.7119	22.8751	22.5983	22.6323
A0A0G2L8W3	Doublecortin-like kinase 2a (Fragment)	dclk2a	6	5	6583.56	69.54	0.767482	21.1782	21.2481	21.7742	21.6542	21.3818	21.5271
F8W445	Doublecortin-like kinase 2b (Fragment)	dclk2b	7	6	6903.11	71.02	1.09901	23.5888	23.4275	23.539	23.2483	22.8262	23.2894
Q90WT0	Transcription factor	dcp1a	3	3	827.26	6.85	1.18934	18.9701	17.6724	17.8725	15.4938	18.8097	18.6784
A0A2R8RP20	Dynactin subunit 1	dctn1a	19	14	10606	196.52	0.575535	23.5645	23.5096	23.887	23.5148	24.4645	24.5901
F6PC33	Dynactin subunit 1	dctn1b	38	33	34184.8	476.86	0.848037	26.2322	26.1169	26.5666	26.2261	26.2467	26.3736
F1QA97	Dynactin subunit 2	dctn2	18	18	21004.7	443.32	0.760105	26.5386	26.4926	26.5446	26.4541	26.751	26.7751
Q6GQL6	Dynactin 3 (P22)	dctn3	9	9	10540.8	143.03	0.915938	25.1967	24.8854	25.0984	24.7755	24.9317	25.0706
A0A0R4IT69	Dynactin 4	dctn4	8	8	7221.88	164.2	0.972698	23.5958	23.7518	23.753	23.5827	23.285	23.5699
A0A2R8QEZ7	DCN1-like protein	dcun1d2a	2	2	730.47	15.22	0.653961	20.3113	21.3434	21.2323	21.8667	21.0593	21.0163
A7MD57	DCN1-like protein	dcun1d3	2	2	725.78	7.04	0.930788	18.332	18.7711	19.023	18.2789	19.075	18.3
A5PN62	Dimethylargininase	ddah2	5	4	3511.94	30.54	0.971685	22.0146	22.6406	21.866	21.8094	22.0408	22.0125
I1XUS8	DNA damage-binding protein 1	ddb1	22	22	17423.8	259.58	0.928543	24.9683	24.9155	25.1053	24.7059	24.9993	24.822
Q7SZR0	Ddc protein	ddc	5	5	1651.25	9.42	0.878947	20.5184	20.4082	21.5825	21.2085	20.5659	20.5105
F1Q9C9	DDHD domain-containing 2	ddhd2	4	4	2815.01	27.16	0.884349	22.0422	22.6923	22.6411	22.4793	22.4545	22.1911
A0A0R4I9F5	Dolichyl-diphosphooligosaccharide--protein glycosyltransferase 48 kDa subunit	ddost	13	13	16590.6	330.48	0.998681	25.9969	26.1626	25.4025	25.3378	25.9375	25.5096
F1QJV7	D-dopachrome tautomerase	ddt	3	3	4167.94	42.8	1.00313	21.7807	21.7903	23.2863	22.2267	22.0946	21.7396
F1R2L8	ATP-dependent RNA helicase DDX1	ddx1	9	9	10714.5	100.12	0.937515	22.4772	22.9209	23.1208	22.7257	22.7692	22.5205
F1QHT9	RNA helicase	ddx19	10	10	8008.01	125.8	0.834022	24.0528	23.7013	24.0092	23.8504	23.8877	24.0279
Q803W0	RNA helicase	ddx39ab	13	8	8175.91	118.57	0.937316	25.2597	25.5229	24.5729	24.9777	25.0855	24.7896
Q7SXU7	RNA helicase	ddx39b	8	3	5521.31	76.07	1.4857	20.5081	21.0205	19.9754	19.0972	19.8075	20.103
A2RV38	RNA helicase	ddx3xa	9	3	3766.4	45.66	0.72639	22.9532	22.5977	22.3094	22.5538	22.8368	23.0705
F1QSB8	RNA helicase	ddx42	11	11	2238.53	70.34	1.66571	23.1541	23.3379	23.1457	21.4736	22.3236	22.8493
B0JZJ1	RNA helicase	ddx5	5	5	2139.93	40.21	0.88133	21.9324	21.518	21.5084	21.4991	21.9026	21.3211
E7FD91	RNA helicase	ddx6	6	3	7787.95	102.23	0.665983	23.0426	21.6755	23.0806	23.3848	23.0312	22.3593
F1QB21	2,4-dienoyl CoA reductase 1, mitochondrial	decr1	10	10	8794.31	156.82	0.410407	24.2928	25.7216	24.9411	25.6795	26.2665	26.0813
Q1JQ24	Zgc:136346	dek	2	2	911.75	4.36	1.03219	20.908	19.4907	18.9907	18.8909	19.718	19.8607
F1R3F4	DENN domain-containing protein 11	dennd11	5	5	3414.91	100.13	0.831792	22.0037	22.3788	22.6496	22.3007	22.3082	22.4375
H9GZD7	DENN/MADD domain-containing 6Aa	dennd6aa	2	2	309.02	0	0.818142	16.8326	17.455	17.5753	17.3367	17.4336	17.1786
Q5XJS7	2-deoxy-D-ribose 5-phosphate aldolase	dera	3	3	1399.86	10.9	2.10387	19.852	20.7623	19.8671	18.2058	18.3267	19.947
Q1LY79	DiGeorge syndrome critical region gene 2	dgcr2	2	2	1125.34	0	0.778136	18.8921	19.2397	19.0373	19.0802	19.1784	19.2134
Q1ECW5	Diacylglycerol kinase	dgkaa	7	7	7164.55	68.05	0.859258	22.0803	22.3004	22.7943	22.6626	21.8247	22.5615
F1QRM7	Diacylglycerol kinase	dgkg	2	2	2950.46	20.63	0.81081	19.082	19.4704	19.8742	19.856	19.1568	19.5388
F1RC67	Diacylglycerol kinase (Fragment)	dgkh	32	28	26796.8	514.17	0.559957	26.5061	26.4285	26.1281	26.5622	27.1399	27.0876
A0A1D5NSE1	Diacylglycerol kinase	dgkza	5	5	3850.33	29.23	1.03335	20.3553	20.7569	20.9964	20.8725	20.0218	20.2896
X1WHG1	Diacylglycerol kinase	dgkzb	3	3	379.46	4.18	0.699963	18.7863	17.3792	17.3824	17.8125	17.864	18.6326
A0A0R4IQ88	D-glutamate cyclase	dglucy	9	9	8578.24	99.32	0.272379	22.6811	23.2473	22.6036	24.5397	24.4999	24.3386
A5WUY2	Deoxyguanosine kinase	dguok	3	3	1610.71	17.31	0.740841	19.8093	20.2361	20.0572	20.2097	19.8666	20.5417
Q7T379	Dhdhl protein	dhdh.1	2	2	NaN	3.85	0.744293	20.4251	20.8618	20.7897	20.7291	20.8971	20.9457
B2GQJ0	Zgc:101723 protein	dhdh.2	3	3	1804.32	15.37	0.966598	22.1706	20.5477	21.1249	20.7433	20.6161	21.848
F1QNH4	Dihydroorotate dehydrogenase (quinone), mitochondrial	dhodh	18	2	24700.1	376.12	0.817863	26.2632	25.7501	26.0852	25.8174	26.3833	25.9852
Q6GQN9	Dehydrogenase/reductase (SDR family) member 1	dhrs1	19	19	20177	284.78	1.12748	26.3427	26.7564	26.5294	25.964	26.5387	25.8238
A5WUM7	Dehydrogenase/reductase (SDR family) member 11a	dhrs11a	4	4	2865.51	77.39	0.625609	22.0361	22.1486	22.2921	22.5486	22.3482	22.8272
B0UYL5	Dehydrogenase/reductase (SDR family) member 12	dhrs12	12	11	32557.6	347.94	0.681355	23.8128	23.7199	23.8709	24.0657	24.443	23.7726
F6PBQ1	Dehydrogenase/reductase (SDR family) member 13a, tandem duplicate 1	dhrs13a.1	11	10	14407.9	196.21	0.66274	25.2601	24.975	25.219	25.1132	25.5882	25.7504
F1R2W1	Dehydrogenase/reductase (SDR family) member 13a, duplicate 3	dhrs13a.3	9	9	8931	131.7	0.921985	24.3532	24.3215	24.1965	23.9502	24.5171	23.9727
A9JTF0	Zgc:77906	dhrs13l1	3	2	2749.43	24.26	0.498397	NaN	NaN	18.5521	18.8327	19.9255	19.9313
Q6PHE5	Zgc:65987	dhrs4	7	2	4488.15	86.59	0.913323	24.1048	23.7033	23.5917	23.5082	23.6873	23.8139
B8A4G1	Dehydrogenase/reductase (SDR family) member 7	dhrs7	5	5	5145.28	73.66	0.667628	23.294	23.119	23.3123	23.4359	23.3902	23.865
F1QWU6	Dehydrogenase/reductase SDR family member 7B	dhrs7b	9	9	11953.4	158.68	0.900439	24.7624	24.295	24.2997	23.9911	24.4687	24.5685
F1R838	Probable 2-oxoglutarate dehydrogenase E1 component DHKTD1, mitochondrial	dhtkd1	29	29	29319.7	524.28	0.71731	26.2633	26.7082	26.3927	26.9061	26.5393	26.574
E7F3I8	RNA helicase	dhx15	8	8	4851.06	54.47	0.910814	22.325	22.7457	22.6877	22.5704	22.1637	22.6458
B0S6Z1	DEAH box protein 9	dhx9	5	5	3275.42	25.53	0.815923	22.3476	21.8626	21.7047	21.8281	22.3832	21.8013
Q7T3E1	Diablo homolog, mitochondrial	diabloa	3	3	1298.93	6.6	1.04307	19.9897	19.7658	20.4067	19.2484	19.6015	20.347
F1R484	Diablo homolog, mitochondrial (Fragment)	diablob	3	3	3484.43	41.3	0.97026	23.577	23.9426	23.7372	23.4599	23.4837	23.6611
F1RCU7	Diaphanous-related formin 2 (Fragment)	diaph2	10	10	3900.94	50.2	0.897934	24.0896	24.0703	24.5218	24.3048	24.076	23.9839
A0A2R8QSH5	Disco-interacting protein 2 homolog A	dip2a	6	4	2038.19	18.89	1.27301	19.6803	20.0208	19.4692	19.444	19.2293	18.6695
A0A2R8RV73	Disco-interacting protein 2 homolog B-A	dip2ba	15	13	12634.6	121.99	0.843151	24.0913	23.6408	23.7728	23.3994	23.7624	24.2988
F1R931	Disco-interacting protein 2 homolog Ca	dip2ca	14	11	9201.24	115.53	1.0139	24.2194	23.8302	24.4385	23.3755	23.8875	24.3825
F1QSQ6	Small monomeric GTPase	diras1a	10	6	15711.9	255.95	0.830104	25.9357	25.8817	26.2843	26.0446	25.9139	26.1663
B8A547	Small monomeric GTPase	diras1b	6	2	10877.3	124.33	0.813799	20.1306	20.5578	20.9746	20.9693	20.5042	20.2984
F1QIN5	Dixin-A	dixdc1a	6	6	6301.87	110.13	0.8887	23.4669	23.1198	23.7262	23.0652	23.5503	23.4254
A3KQB6	Alanine--tRNA ligase (Fragment)	DKEY-240E12.1-001	8	7	3597.79	38.08	1.4832	20.9403	21.5937	21.3954	20.8276	20.5832	20.0297
B3DIV6	Acetyltransferase component of pyruvate dehydrogenase complex	dlat	23	23	64525.7	872.3	0.748352	28.8511	28.9247	28.867	29.3744	28.9117	28.8286
Q803L1	Dihydrolipoyl dehydrogenase	dldh	17	17	50542.1	807.82	0.794519	28.9497	28.6897	28.6632	28.9142	28.7149	28.8862
E7FAT1	Disks large homolog 1	dlg1	20	13	23322.2	356.25	0.744682	25.4524	25.5124	25.5806	25.6147	25.6156	25.8082
A0A0R4IEK3	Discs large homolog 1-like protein	dlg1l	21	13	22887.7	367.56	0.841817	25.3134	25.2287	25.223	25.0849	25.4852	25.1574
A0A0R4IU29	Disks large homolog 2 (Fragment)	dlg2	15	7	10747.4	137.49	0.792222	22.9575	23.0873	23.3637	23.216	23.1449	23.2728
A0A0R4ISR6	Disks large homolog 2 (Fragment)	dlg2	7	2	6532.3	66.07	0.756632	24.4968	24.7607	24.3229	24.6116	24.819	24.574
A0A2R8QP28	Discs, large homolog 3 (Drosophila)	dlg3	21	20	21681.1	338.21	0.919158	25.7161	25.3133	25.6364	25.1162	25.5664	25.5651
F1QCS0	Discs, large homolog 4a (Drosophila)	dlg4a	19	11	19929.7	320.81	1.05332	25.0256	25.0189	24.969	24.6926	24.9423	24.371
F1Q6A0	Discs, large homolog 4b (Drosophila)	dlg4b	9	3	10135.3	110.2	1.16422	19.7216	20.8461	19.4875	19.5968	19.2008	19.8167
F8W2A1	Discs, large (Drosophila) homolog-associated protein 4a	dlgap4a	4	4	3176.32	30.62	1.10901	22.6527	22.519	22.3882	21.7246	22.5765	22.0283
Q6NZW7	Dihydrolipoyllysine-residue succinyltransferase component of 2-oxoglutarate dehydrogenase complex, mitochondrial	dlst	13	13	38832.6	503.13	0.75787	29.1538	29.0107	29.0041	29.378	29.3225	28.8852
B8A6G7	ATP synthase subunit s, mitochondrial	dmac2l	7	7	6505.98	71.43	0.7492	24.3271	24.1911	23.8927	24.1985	24.2371	24.4421
A0A0R4IXX0	Dystrophin	dmd	4	4	2447.04	8.75	0.752229	19.7851	20.0194	20.0618	20.3044	20.0909	19.9204
E7FCX5	Dematin actin-binding protein	dmtn	18	18	22993.3	377.86	0.949002	25.9058	25.7884	26.2391	25.3463	26.0574	25.9734
A0A0R4IWM7	Dmx-like 2	dmxl2	92	71	138745	2150.95	0.929773	28.8709	28.6715	29.0506	28.4587	28.7717	28.8948
Q7ZUP5	DnaJ (Hsp40) homolog, subfamily A, member 2	dnaja2a	11	5	13033.7	194.28	1.01935	25.4037	25.4229	25.4247	25.2122	24.8797	25.2936
A5WVI9	DnaJ heat shock protein family (Hsp40) member A2b	dnaja2b	11	5	11138.3	204.82	0.550978	22.9939	23.7133	23.5754	24.0985	24.0771	23.904
Q7ZUW0	DnaJ (Hsp40) homolog, subfamily A, member 3A	dnaja3a	7	7	1888.57	59.72	0.474475	20.3483	21.8608	21.1876	22.5187	21.7241	21.5979
Q7SXK8	DnaJ (Hsp40) homolog, subfamily A, member 3B	dnaja3b	2	2	2457.12	25.39	0.946058	20.8491	20.4899	20.9445	20.0376	21.1425	20.5607
Q6NYZ0	DnaJ heat shock protein family (Hsp40) member B11	dnajb11	4	4	293.79	7.89	1.22793	21.4426	22.7845	21.3667	21.6077	21.104	21.2106
F1R1B0	DnaJ heat shock protein family (Hsp40) member B2	dnajb2	3	3	2549.08	40.98	0.787551	22.331	22.0941	21.8531	21.9377	22.4013	22.1901
Q6DEF3	DnaJ heat shock protein family (Hsp40) member B4	dnajb4	2	2	3296.43	24.55	0.795659	21.0728	21.3112	22.0249	21.2467	21.5632	21.8055
Q6DHR2	DnaJ heat shock protein family (Hsp40) member B6a	dnajb6a	3	3	2875.27	33.92	0.896222	22.9663	22.4363	22.6604	22.5854	22.544	22.6249
A4IG47	DnaJ homolog subfamily C member 10	dnajc10	2	2	1584.71	6.93	1.05542	18.9124	19.4629	19.0304	18.8452	18.9896	18.5547
F1QWW6	DnaJ (Hsp40) homolog, subfamily C, member 11a	dnajc11a	8	5	7637.54	84.79	0.831974	25.8969	25.3363	25.1976	25.535	24.8484	26.0608
H9GYR4	DnaJ (Hsp40) homolog, subfamily C, member 11b	dnajc11b	14	11	12037.1	163.95	1.20828	25.3858	25.4222	25.2104	24.8019	24.5545	25.0604
F1QJZ7	DnaJ homolog subfamily C member 16	dnajc16	2	2	745.31	0	0.777426	18.7743	19.1134	19.3319	20.2464	18.9053	18.3748
F1Q755	DnaJ homolog subfamily C member 16	dnajc16l	2	2	164.67	1.77	0.777454	18.2441	17.7864	17.938	17.8759	18.3462	18.053
B3DHR2	Rab and DnaJ domain-containing	dnajc27	2	2	2854.97	27.35	1.89581	22.9665	21.5597	21.9762	20.3318	20.212	22.4074
B3DJA9	DnaJ (Hsp40) homolog, subfamily C, member 3b	dnajc3b	7	7	2292.04	51.37	0.80236	21.2356	20.9771	22.1481	20.8451	21.7767	21.9093
Q6DGJ0	DnaJ (Hsp40) homolog, subfamily C, member 5aa	dnajc5aa	9	9	20231	296.68	0.803037	28.3186	27.6527	27.7661	27.9853	27.8103	28.1084
E7FF34	DnaJ (Hsp40) homolog, subfamily C, member 5ab	dnajc5ab	3	3	10968.1	116.69	0.81634	25.1215	24.5712	24.494	24.6228	24.6093	25.0501
U3JAA1	DnaJ (Hsp40) homolog, subfamily C, member 5 gamma a	dnajc5ga	4	4	7757.53	82.78	0.725841	22.7438	23.8516	23.5142	22.8091	23.9055	23.9991
E7F8A0	DnaJ (Hsp40) homolog, subfamily C, member 6	dnajc6	24	23	24978.4	437.97	1.24963	26.0906	26.0361	26.3125	25.3275	25.4607	25.9036
F1QNW8	DnaJ (Hsp40) homolog, subfamily C, member 7	dnajc7	6	6	2922.9	32.57	0.909038	22.3045	21.6275	22.3224	21.2666	22.1397	22.478
Q1ED27	DnaJ (Hsp40) homolog, subfamily C, member 8	dnajc8	2	2	391.63	4.28	0.961697	17.2179	17.5022	18.3041	17.3926	17.6879	17.33
A0A0R4IG45	Dynamin GTPase	dnm1a	56	2	119857	1592.41	0.867165	29.7954	30.017	30.2375	29.8899	29.7507	30.2434
A0A140LH30	Dynamin-1-like protein	dnm1l	29	24	45652.3	548.24	0.792625	27.0804	26.9954	27.3494	27.0916	27.2263	27.3303
T1SXK0	Dynamin GTPase	dnm2a	28	7	49496.2	626.11	0.939026	25.7569	25.9873	26.2269	25.8933	25.4904	26.0769
Q5RHR9	Dynamin GTPase	dnm3a	13	3	25020.2	252.62	0.938935	24.7823	25.4074	25.7186	25.2065	24.8908	25.301
Q803B5	Aspartyl aminopeptidase	dnp	6	6	3493.47	31.15	1.17469	23.7148	23.6542	24.1065	23.3399	23.3495	23.3066
F1QW65	Double C2-like domains, alpha (Fragment)	doc2a	6	5	4422.96	57.46	1.2796	20.8078	21.1376	21.8823	20.5023	20.5969	20.8785
A8E1V6	Dedicator of cytokinesis 1	dock1	3	2	2552.85	21.6	0.836726	18.8112	18.9838	18.7891	18.7708	19.1962	18.606
F1QDP8	Dedicator of cytokinesis 3	dock3	26	6	20186	256.3	0.938944	24.3545	24.0667	24.4598	23.9767	24.3393	24.0549
K7DY59	Si:dkey-81e3.1	dock4	7	4	2611.5	9.98	0.915927	21.561	20.3543	21.0876	19.7149	21.5637	21.3216
A0A286Y8M9	Dedicator of cytokinesis 4b	dock4b	9	6	2348.88	11.12	0.90199	20.8204	19.4796	20.787	19.8876	20.3566	20.5065
F1Q8Z1	Dedicator of cytokinesis 7	dock7	9	9	4867.4	52.04	1.07113	22.5059	22.101	22.6074	21.9243	22.4995	21.7103
B0V2T6	Dedicator of cytokinesis 8 (Fragment)	dock8	2	2	400.38	2.58	0.678802	19.6425	18.2968	19.1353	18.5203	19.8006	19.6477
Q6NY95	Docking protein 1b	dok1b	2	2	1494.65	9.36	1.85093	18.5546	18.6467	18.5235	16.3912	18.1244	17.7616
F1RCS4	DOP1 leucine zipper-like protein B (Fragment)	dop1b	3	3	1534.37	12.32	0.86294	18.1433	17.8486	17.8633	17.5705	17.9059	18.234
Q5U3P6	Diphthine methyl ester synthase	dph5	2	2	460.06	2.39	0.593643	NaN	18.2066	19.4138	18.7731	19.2563	19.3108
Q6DEJ9	Dolichol-phosphate mannosyltransferase subunit 1	dpm1	9	9	9817.61	138.16	0.890738	23.4826	24.2298	24.0204	23.5977	23.8162	24.0368
Q6DI20	Dipeptidyl peptidase 3	dpp3	17	17	9657.21	125.3	0.745084	23.7932	24.4998	23.926	24.6368	23.8976	24.1756
A0A0R4ISU8	Dipeptidyl-peptidase 6a	dpp6a	19	18	22411.9	289.34	0.674705	26.3167	26.0848	26.2107	26.0844	26.8066	26.6414
E7F5R8	Dipeptidyl-peptidase 6b	dpp6b	16	15	16029.4	236.71	0.643075	25.5467	25.3485	25.002	25.4587	25.7288	25.8377
B0V1L8	Dipeptidyl-peptidase 9	dpp9	5	5	3045.76	47.11	0.769507	24.9372	24.0001	24.905	24.3104	25.3127	24.5704
E7FFI3	Dpy-19-like C-mannosyltransferase 3	dpy19l3	3	3	725.31	9.3	1.35594	20.353	17.4017	19.7192	17.4329	19.5617	18.3788
A0A2R8Q6T7	Dihydropyrimidinase-related protein 2	dpysl2a	27	18	91838.1	1258.62	0.882226	28.0593	28.4635	28.5866	28.5208	28.0676	28.2805
A0A2R8QFM8	Dihydropyrimidinase-related protein 2	dpysl2b	29	19	96271.1	1552.41	0.92081	29.9863	30.3009	30.649	30.2857	29.9225	30.3024
E9QDU7	Dihydropyrimidinase-related protein 3 (Fragment)	dpysl3	4	4	16959.5	236.79	0.916976	27.0095	27.4272	27.4814	27.4503	26.928	27.1321
A0A0R4IYX8	Dihydropyrimidinase-like 4	dpysl4	26	24	61927.5	851.58	0.873483	27.3873	27.8247	27.9654	27.8379	27.3852	27.757
Q52PJ7	Collapsin response mediator protein 5.1	dpysl5a	30	26	67036.6	1187.98	0.960044	29.9676	29.7164	30.1396	29.7511	29.5359	29.9303
F1R8S0	DR1-associated protein 1 (negative cofactor 2 alpha)	drap1	2	2	418.49	4.1	0.673504	19.6524	19.6675	18.1231	19.3196	19.5465	19.5049
Q7T340	Developmentally-regulated GTP-binding protein 1	drg1	2	2	NaN	0	0.559205	17.495	20.4519	19.1175	19.8117	19.1446	19.8409
Q6XMI4	Developmentally regulated GTP-binding protein 2	drg2	4	4	1454.63	14.42	0.789317	22.1355	21.398	21.7753	21.6634	21.7989	22.0875
H2EQR5	Desmocollin	dsc2l	2	2	510.5	7.94	0.888909	18.8194	19.6315	18.5536	18.9393	19.2248	NaN
A0A0R4IHP4	Down syndrome cell adhesion molecule-like 1	dscaml1	2	2	521.69	0	0.632731	20.3671	19.5846	19.5422	19.3541	21.1755	20.1625
A2CJ03	Dystrobrevin	dtna	3	2	2208.27	15.49	5.20472	19.4665	20.2091	19.4618	17.2321	17.2924	16.6907
A0A0R4IML3	Dystrobrevin	dtnbb	8	7	7685.85	89.02	1.02657	22.3616	22.6753	22.6678	22.6589	21.7731	22.3764
E7EXY0	Dual specificity protein phosphatase	dusp3a	2	2	1405.95	47.63	0.761991	20.2547	21.0621	20.9865	21.459	20.6622	20.5758
B7ZV53	LOC560032 protein	dvl1b	3	2	3494.39	20.85	0.806042	21.107	20.775	20.8685	20.44	21.395	21.0659
Q2LEK1	Dynein cytoplasmic 1 heavy chain 1	dync1h1	202	202	286982	4056.9	0.797247	30.1467	30.0616	30.4959	30.2673	30.1904	30.4443
A1A5Y4	Dynein, cytoplasmic 1, intermediate chain 1	dync1i1	4	3	5117.46	46.44	1.19411	21.459	21.8716	21.5657	21.1261	21.0238	21.1958
A0A0R4IXD8	Dynein, cytoplasmic 1, intermediate chain 2b	dync1i2b	11	11	8208.44	165.41	0.897376	27.7265	27.8149	27.6043	27.7695	27.3433	27.7188
Q1LUM9	Dynein light intermediate chain	dync1li1	17	2	28606.2	351.28	0.821215	25.9491	25.9487	26.1202	25.9146	26.024	26.149
A8KBW4	Dynein light intermediate chain	dync1li2	11	9	11075.2	122.1	0.60615	23.3727	23.1938	23.3959	23.6481	24.0509	23.6475
A0A2R8QG79	Cytoplasmic dynein 2 heavy chain 1	dync2h1	2	2	233.12	0	0.728737	15.9127	17.0184	17.7304	17.2163	17.2924	NaN
Q7ZUX8	Dynein light chain roadblock	dynlrb1	5	5	2384.19	86.53	0.91382	24.1969	24.5284	24.5564	24.5672	24.1524	24.1693
Q6TGT3	Dynein, light chain, Tctex-type 3	dynlt3	4	4	3296.48	98.04	0.773508	22.697	23.1644	24.0377	23.8766	23.502	22.8492
A0A2R8QF25	Dual-specificity kinase	dyrk1aa	3	2	1921.45	16.51	0.844127	18.9856	18.6217	18.8227	18.7182	18.9791	18.6833
F1QIS3	Dysferlin, limb girdle muscular dystrophy 2B (autosomal recessive)	dysf	2	2	966.25	9.04	1.94593	20.1497	18.903	19.8517	18.6896	17.6446	18.9059
Q8AW08	Novel protein (Fragment)	dZ106A20.2-001	4	4	2556.97	7.76	0.871226	22.5062	22.1213	22.2327	21.7605	22.5594	22.3541
A0A024B5K5	Endothelin converting enzyme 2	ece2b	14	14	15657.9	216.33	0.879179	24.9126	24.7921	24.703	24.6083	24.9057	24.6683
E7FE30	Endothelin-converting enzyme-like 1	ecel1	2	2	NaN	0	1.35647	18.8817	19.6722	20.2519	NaN	18.7943	NaN
A8KBX4	Zgc:101710 protein	ech1	13	13	12497.6	264.36	0.925296	25.7099	25.7356	26.1391	25.6544	25.8818	25.6016
Q6NWF7	Zgc:85763	echdc2	4	4	1595.48	35.99	0.69916	21.3066	21.3911	21.8183	21.3989	22.0391	21.8441
Q7ZZ04	Enoyl CoA hydratase, short chain, 1, mitochondrial	echs1	13	13	21218.2	266.56	0.834587	27.2801	26.8159	27.0246	26.8538	27.0361	27.2305
A8E5M2	Dci protein (Fragment)	eci1	11	11	13018.4	174.84	0.834144	25.7294	25.5878	25.6268	25.4078	25.8413	25.6971
A0A2R8Q4B1	Ecm29 proteasome adaptor and scaffold	ecpas	13	13	4948.21	19.43	0.836433	23.4857	23.1339	23.874	23.2816	23.6955	23.5067
F1QSV0	Evolutionarily conserved signaling intermediate in Toll pathway, mitochondrial	ecsit	6	6	3106.81	68.43	0.774424	22.5751	22.6222	21.5444	22.3307	22.463	22.2716
A5PN46	Edf1 protein	edf1	3	3	5215.46	43.82	0.947807	22.2162	22.4424	23.0075	22.2928	22.0488	22.7737
A0A0R4IMA9	EGF-like repeats and discoidin I-like domains 3a	edil3a	6	5	3774.84	53.38	0.940017	23.656	23.2047	22.9886	23.1519	23.397	22.7853
F1QS51	Early endosome antigen 1	eea1	17	17	9973.15	103.2	1.06235	23.9084	23.3576	23.7671	23.1899	23.3246	23.4739
Q6P969	Elongation factor 1-alpha	eef1a1a	22	7	28882.5	844.28	0.77483	29.5692	29.505	29.7677	29.5735	29.6407	29.9491
Q568F0	Elongation factor 1-alpha	eef1a1b	19	5	27261.4	618.71	0.810783	23.8665	24.6495	24.6838	24.9643	24.072	24.2885
Q4JIY5	Elongation factor 1-alpha	eef1a1l1	18	9	42297.6	975.46	0.930455	27.1924	27.8933	27.8552	27.6749	27.199	27.5962
Q6DHT2	Elongation factor 1-alpha	eef1a2	13	5	19360.4	343.31	0.495994	22.3817	20.6428	21.8812	22.6261	23.0266	21.5051
Q7ZV16	Elongation factor 1-beta	eef1b2	6	5	7423.79	70.21	1.01271	25.0078	25.4794	24.7056	24.9093	24.8274	24.6186
Q5SPD1	Elongation factor-1, delta, b	eef1db	5	2	9242.05	95.19	0.982168	22.9051	23.5646	22.6866	23.1271	22.8626	22.4617
F1QVE4	Eukaryotic translation elongation factor 1 epsilon 1	eef1e1	2	2	1443.92	25.86	0.765073	22.5782	21.9998	21.8817	22.0101	22.4777	22.348
Q6NYN8	Eef1g protein (Fragment)	eef1g	14	14	19257.7	245.64	0.911382	26.1655	25.9608	26.1028	25.9603	25.773	26.1147
Q6P3J5	Eukaryotic translation elongation factor 2	eef2b	41	21	73654.2	1002.73	0.903338	28.4786	28.313	28.3256	28.2203	28.1508	28.4033
A0A286Y8X9	Eukaryotic translation elongation factor 2b	eef2b	34	14	48799.1	732.09	0.841116	25.5448	25.7161	26.2381	25.8099	25.8345	25.8208
F1R647	EF-hand domain family, member D1	efhd1	9	6	9485.9	121.52	0.788799	22.8783	23.2803	23.0902	22.9331	23.0747	23.485
Q1LVD7	EF-hand domain family, member D2	efhd2	16	13	31800	335.77	0.922641	27.3917	26.871	27.0656	26.3218	27.1624	27.4099
B0CLY3	Efnb2a	efnb2a	8	6	4670.78	54.33	0.878187	23.4262	22.44	22.8048	22.1165	23.0669	23.2669
Q90Z32	Ephrin-B2b	efnb2b	3	2	2692.82	24.5	0.742044	20.2553	19.7691	20.3244	19.9637	20.6608	20.2326
Q90Z31	Ephrin B3	efnb3b	11	10	12834.9	187.2	0.848144	25.1307	24.8374	24.9417	24.5838	25.2161	25.0399
A0A0R4II27	EFR3 homolog A (S. cerevisiae)	efr3a	9	8	10274.5	133.6	0.572238	23.6183	22.5791	22.6794	23.1015	24.0452	23.3632
F1QTD4	EFR3 homolog Ba (S. cerevisiae)	efr3ba	25	16	36772.2	359.61	0.801067	26.0447	26.0786	26.1479	26.1036	26.3596	25.9853
A0A2R8QGL5	EFR3 homolog Bb (S. cerevisiae)	efr3bb	21	11	29401.8	383.19	0.785458	24.5231	24.2622	24.5481	24.3279	24.6775	24.5904
F1Q6N0	116 kDa U5 small nuclear ribonucleoprotein component	eftud2	6	6	6880.76	71.81	0.900345	22.3791	21.8145	21.2887	21.229	22.3929	21.532
A0A0R4IFV9	Receptor protein-tyrosine kinase	egfra	8	7	5043.54	49.06	0.432557	22.2648	22.0986	22.617	23.0101	23.6905	23.1242
X1WCN4	EH domain-binding protein 1	ehbp1	3	3	624.58	2.88	1.14869	20.7353	21.2101	21.9266	20.4053	20.3564	21.7277
Q6NY81	EH-domain-containing 1a	ehd1a	11	5	8756.89	118.98	0.870383	21.4466	20.6709	21.707	20.6606	21.4585	21.5234
Q66HW2	EH-domain containing 1	ehd1b	7	4	6345.06	99.49	0.45303	19.4042	21.6375	19.9043	21.3934	21.0821	21.1145
Q6P3J7	EH-domain containing 2	ehd2b	4	3	2179.02	19.8	0.83188	20.0223	18.674	20.5988	18.6571	20.8434	19.8086
Q5TYP7	EH-domain-containing 3	ehd3	24	17	24533.3	422.88	0.966165	26.8814	26.942	27.2352	26.7156	26.8475	26.8617
Q7ZUI8	Eukaryotic translation initiation factor 1	eif1	6	6	6440.16	64.65	1.02821	21.8079	22.3772	22.5707	21.3826	22.1832	22.2868
F1QYG1	Eukaryotic translation initiation factor 2A	eif2a	2	2	718.81	3.62	0.931283	20.4349	20.4333	20.6288	21.1095	20.1371	19.7758
A0A0R4IHF6	Eukaryotic translation initiation factor 2-alpha kinase 2	eif2ak2	3	3	3001.98	24.35	0.768556	20.6451	21.2433	21.2181	21.1582	20.738	21.5668
Q6NXC7	Eukaryotic translation initiation factor 2B, subunit 2 beta	eif2b2	3	3	4038.18	50.49	0.894115	21.6175	22.0649	21.7535	22.1268	21.4575	21.5531
Q7ZTY5	Eukaryotic translation initiation factor 2B, subunit 3 gamma	eif2b3	5	5	1804.57	11.9	0.939803	20.8884	20.9411	21.6651	21.316	20.4105	21.2539
A0A286Y8J6	Eukaryotic translation initiation factor 2B, subunit 4 delta	eif2b4	3	3	1406.05	38.75	0.703715	20.2798	20.8343	21.9295	21.0339	21.3513	21.3964
A8WG65	eIF-2B GDP-GTP exchange factor subunit epsilon	eif2b5	7	7	4651.25	30.84	0.759548	22.2147	21.7626	22.5148	22.1462	22.2354	22.518
Q9I9E9	Eukaryotic translation initiation factor 2 subunit 1	eif2s1b	7	7	4233.24	49.34	0.962845	23.5979	23.0536	23.6809	23.334	23.0608	23.3186
F1Q8P7	Eukaryotic translation initiation factor 2, subunit 2 beta	eif2s2	4	4	3150.72	33.53	0.88462	22.2062	21.3848	21.5502	22.1857	20.8681	21.8351
Q7SXT9	Protein-synthesizing GTPase	eif2s3	9	7	9103.66	92.84	1.08258	24.3441	24.1183	24.3349	24.0353	23.4597	24.1761
X1WET9	Eukaryotic translation initiation factor 3 subunit B	eif3ba	6	3	1184.71	5.43	0.808986	22.8504	23.023	22.4667	22.7849	22.7351	22.9547
F1QX66	Eukaryotic translation initiation factor 3 subunit B	eif3bb	6	3	614.47	3.19	1.83141	16.3051	19.3415	16.4274	16.9483	16.263	15.461
F1QUG5	Eukaryotic translation initiation factor 3 subunit C	eif3c	5	5	4522.52	83.15	0.778253	22.6067	22.8381	22.4854	22.6824	22.8593	22.6909
Z4YIM6	Eukaryotic translation initiation factor 3 subunit D	eif3d	8	8	5473.56	54.81	1.03803	23.1856	23.1223	23.0206	22.5232	22.8876	22.9733
F1QHS3	Eukaryotic translation initiation factor 3 subunit E	eif3eb	8	4	5268.64	53.76	1.07884	22.1014	22.3781	22.1142	21.8146	21.9456	21.7223
A0A0R4IAQ1	Eukaryotic translation initiation factor 3 subunit E	eif3eb	8	4	8858.44	80.64	0.967389	20.2672	20.7499	20.9085	20.4766	20.3919	20.4179
R4GEX4	Eukaryotic translation initiation factor 3, subunit F (Fragment)	eif3f	2	2	623.49	7.05	0.927105	23.6384	23.495	23.6132	23.4653	23.2964	23.5297
F1Q774	Eukaryotic translation initiation factor 3 subunit J	eif3jb	2	2	1643.11	21.08	1.30583	20.252	20.7846	21.1916	19.8365	20.1844	20.2696
F1QII8	Eukaryotic translation initiation factor 3 subunit K	eif3k	3	3	1765.13	29.41	1.19178	21.3648	22.3122	21.9058	21.9236	20.9839	21.1333
B2GPT2	Eukaryotic translation initiation factor 3 subunit M	eif3m	4	4	7856.05	75.23	1.00745	21.515	22.419	22.0695	22.1114	21.5836	21.4936
Q802C9	RNA helicase	eif4a1a	16	5	17647.2	226.46	0.952167	22.4043	23.2426	23.1476	22.7783	22.5091	22.9364
A8E590	RNA helicase	eif4a1b	16	3	17237.9	210.34	0.896467	21.2714	21.3299	21.6123	21.3044	21.2374	21.3621
F1R166	RNA helicase	eif4a2	17	4	19853.1	273.87	1.14637	25.8757	26.6262	26.1959	25.9788	25.5932	25.7518
A0A0R4IKW3	RNA helicase	eif4a3	13	10	9883.18	116.13	1.24875	23.323	23.1112	22.1686	21.1561	22.9531	22.7493
F1QAA4	Eukaryotic translation initiation factor 4Ba	eif4ba	4	3	1029.39	12.2	0.83468	20.5796	19.2497	19.746	19.5515	20.5653	19.4578
A9JT06	Eukaryotic translation initiation factor 4E family member 1c	eif4e1c	5	5	7464.81	74.46	0.856854	22.9952	22.927	23.0708	23.1053	22.7876	22.986
E9QC27	Eukaryotic translation initiation factor 4E type 3	eif4e3	2	2	911.71	10.62	1.08986	20.6859	20.5017	21.0694	20.3914	20.4609	20.2495
F1Q900	Eukaryotic translation initiation factor 4ea	eif4ea	4	4	1629.45	12.82	1.32153	20.9506	21.066	21.3314	19.9692	20.4756	20.9137
A0A2R8Q280	Eukaryotic translation initiation factor 4 gamma, 1a	eif4g1a	10	8	5647.28	49.86	0.89584	21.9174	22.3913	22.5812	22.0502	22.108	22.4249
Q5KTT7	eIF4G-related protein NAT1A	eif4g2a	5	2	1066.33	16.27	1.04444	22.0964	21.3133	21.6046	20.981	21.419	21.6435
A0A140LGN9	Eukaryotic translation initiation factor 4 gamma, 3a	eif4g3a	5	3	1551.67	14.66	0.728773	17.6449	19.6576	20.0191	19.8376	20.1552	17.9154
F1QX94	Eukaryotic translation initiation factor 4 gamma, 3b	eif4g3b	5	3	2874.57	14.66	0.868416	18.7106	17.3358	19.1668	18.2033	17.979	18.8586
F1QYM4	Eukaryotic translation initiation factor 4H	eif4h	6	6	7588.2	79.53	0.907856	24.1603	24.1425	24.2077	24.2168	23.7186	24.2106
Q7ZWA9	Eukaryotic translation initiation factor 5	eif5	6	6	1831.32	30.87	0.921188	22.0506	23.3015	23.1975	23.1189	22.3532	22.6501
Q6NX89	Eukaryotic translation initiation factor 5A	eif5a	12	9	24321.4	342.03	0.960932	26.4423	26.2176	26.6937	26.2964	26.1454	26.3015
Q7ZUP4	Eukaryotic translation initiation factor 5A	eif5a2	7	4	14887.1	161.85	0.868805	23.6048	23.0439	23.7917	23.7767	22.9546	23.535
F1QB47	Eukaryotic translation initiation factor 5B	eif5b	3	3	1030.74	8.61	0.870744	18.9738	18.8918	17.8528	18.9638	18.3071	18.2637
A0A2R8QHF5	EARP-interacting protein homolog	eipr1	3	3	256.67	3.72	0.650051	20.2222	20.2792	21.0747	20.8421	20.6116	21.2037
B3DGS3	Receptor protein-tyrosine kinase	ek1	13	4	13943.5	156.62	0.809957	22.0723	21.479	20.9434	20.9196	21.9887	21.7158
Q5RGE8	Si:dkey-153k10.9	elapor2b	8	8	4997.94	45.97	0.73541	22.5374	22.9437	22.8384	22.577	23.1258	23.164
F1QM02	ELAV-like protein	elavl1a	12	12	9510.07	157.4	1.30558	25.3068	24.6588	24.2051	23.9453	24.1296	24.1589
A0A2R8Q8X4	ELAV-like protein	elavl1b	7	5	7509.47	103.46	1.10256	23.8311	23.4011	23.2142	22.825	23.5288	22.8872
A0A0R4IC33	ELAV-like protein	elavl3	9	8	10489.6	127.96	1.00814	23.5748	23.8294	22.2926	22.8275	23.4543	22.5972
F1Q7Y5	Extracellular leucine-rich repeat and fibronectin type III domain-containing 1b	elfn1b	9	9	7464.93	128.43	0.767448	25.3496	25.5953	25.3674	25.6756	25.6815	25.318
B8JKN2	Extracellular leucine-rich repeat and fibronectin type III domain-containing 2a (Fragment)	elfn2a	2	2	2337.35	21.07	0.641407	21.7256	21.1826	22.3279	22.1226	22.066	22.1868
Q6NV39	Engulfment and Cell motility 1 (Ced-12 homolog, C. elegans)	elmo1	3	3	739.97	11.89	0.561157	20.4723	20.1532	19.793	19.8931	20.4574	21.7857
F1QSV8	Engulfment and cell motility 3	elmo3	2	2	1343.31	19.73	1.03267	19.6686	19.481	19.6456	19.124	19.5489	19.2004
E9QCF8	ELMO/CED-12 domain-containing 1	elmod1	8	8	11004	92.74	0.750554	23.3315	23.1889	22.8443	23.0427	23.5035	23.2777
A0A0R4IER0	ELMO/CED-12 domain-containing 2 (Fragment)	elmod2	7	7	9095.81	115.98	0.850549	25.6356	25.0563	24.7749	24.6871	25.4752	25.2223
E9QFT2	ELMO/CED-12 domain-containing 3	elmod3	3	3	3264.67	31	0.71091	20.9977	21.1374	21.6317	21.2457	21.8559	21.3593
Q7SYJ8	Tceb2 protein (Fragment)	elob	7	7	16849.7	208.75	0.874165	25.7612	25.5432	25.9776	25.6103	25.8009	25.6701
A0A2R9YJN4	Embigin	emb	8	8	7250.32	80.72	0.853429	23.9778	23.8932	23.7554	23.9641	23.9918	23.5738
E9QG66	ER membrane protein complex subunit 1	emc1	19	19	14561.6	138.85	0.894052	24.634	24.3412	24.5263	23.9838	24.7859	24.4336
F1QB44	ER membrane protein complex subunit 10	emc10	2	2	889.32	10.53	0.552036	18.5757	22.8428	17.8942	22.283	21.3107	17.5078
A0A2R8QFT7	ER membrane protein complex subunit 2	emc2	5	5	6637.31	67.56	0.643626	23.023	22.8014	22.8557	23.3416	23.442	23.0208
Q7ZUY2	Cox4 neighbor	emc8	3	3	3683.48	39.85	0.992314	21.8438	21.6999	22.2001	20.2774	22.5253	22.1918
E9QIK0	Emerin (Emery-Dreifuss muscular dystrophy)	emd	6	2	9220.1	108.79	1.14051	22.6835	23.1405	22.2776	22.0489	22.4388	22.2621
A0A0R4INC0	EMAP-like 1	eml1	3	2	2894.73	31.89	1.75627	19.4681	19.9238	20.0294	19.9368	17.455	18.8091
F1R7V9	EMAP-like 2	eml2	15	15	16490.8	184.77	1.01721	24.6399	24.6647	24.7014	24.4965	23.9671	24.6857
A0A2R8Q8V9	Uncharacterized protein	eml4	5	4	1002.08	13.73	1.43347	22.2599	21.5964	22.2203	20.5097	21.507	21.7185
A0A2R8Q590	Uncharacterized protein	eml6	4	4	2161.54	12.92	0.764877	22.1701	21.453	22.5699	21.5632	22.7125	22.2946
F1Q8W2	BRCA2-interacting transcriptional repressor EMSY (Fragment)	emsy	2	2	1284.1	9.19	0.845478	19.6034	18.9426	19.5412	18.7659	19.9181	19.3469
Q5TZC8	ENAH actin regulator	enah	18	18	21935.9	331.36	0.926994	25.3022	25.2202	25.5325	24.8201	25.5329	25.2472
Q6PC12	2-phospho-D-glycerate hydro-lyase	eno1a	23	13	77685.5	982.61	0.894736	30.2472	30.4825	30.7145	30.64	29.9395	30.5633
Q6PC89	2-phospho-D-glycerate hydro-lyase	eno1b	20	13	38330.7	619.75	1.03531	26.9899	27.513	27.3735	27.1601	26.8263	26.9569
Q6GQM9	2-phospho-D-glycerate hydro-lyase	eno2	17	14	31671.2	417.07	0.789674	28.1691	28.2557	28.4945	28.5263	27.9513	28.681
Q6TH14	2-phospho-D-glycerate hydro-lyase	eno3	15	10	28345.8	400.15	1.14758	24.8525	25.4271	25.0395	25.0029	24.4023	24.5353
B2GQ43	Enolase-phosphatase E1	enoph1	3	3	1930.62	37.53	0.800736	20.7978	21.3945	21.8085	21.7318	20.9453	21.5027
F1Q510	L-fuconate dehydratase	enosf1	5	5	2402.93	24.08	0.500278	20.4793	20.5747	20.5825	21.0232	20.984	21.844
A0A2R8QE68	AP3A hydrolase	enpp5	5	5	4248.15	64.59	0.84201	22.8491	22.2984	22.4678	22.2178	22.6737	22.6853
F1QVT8	Choline-specific glycerophosphodiester phosphodiesterase	enpp6	13	13	18936	253.31	1.35334	26.0075	25.9152	25.4772	25.0043	25.4484	24.8549
A2BF67	Endosulfine alpha b	ensab	5	4	9714.81	112.32	0.890354	22.6007	22.7683	23.6002	22.9039	22.8888	22.8964
F1Q7R9	Ectonucleoside triphosphate diphosphohydrolase 1	entpd1	3	3	1143.8	12.36	1.54999	21.9264	21.4456	21.6574	20.5757	21.4649	20.3092
A8R4A6	Ecto-nucleoside triphosphate diphosphohydrolase 3	entpd3	2	2	159.56	22.95	1.07756	20.7257	20.3883	NaN	19.9756	19.9156	20.2727
A0A286Y8Y0	Band 4.1	epb41a	11	8	12453.5	130.51	0.676563	24.3075	23.3302	23.3964	23.5514	24.0275	24.3636
Q8JG61	Band 4.1	epb41b	6	6	3213.88	37.65	0.738491	29.1153	28.2196	28.1246	28.6678	28.3209	29.0001
B0BLX3	Zgc:92004 protein	epb41l3a	32	2	47751.6	772.11	0.748279	28.0855	27.867	27.5062	27.8597	28.1309	27.9403
Q6NSM6	Zgc:85963	epb41l3b	10	7	12437.8	175.61	0.643557	23.3848	23.3474	23.6242	23.4941	23.9451	24.042
E7F2L0	Band 4.1-like protein 4	epb41l4a	3	3	NaN	0	1.03196	20.6577	20.3983	19.5525	18.2864	20.8418	20.5613
Q6PNC5	Band 4.1-like protein 5	epb41l5	6	5	2220.73	42.1	1.23369	22.6903	21.8654	21.9639	21.5385	22.3619	20.9274
A0A2R8Q2Z0	Ependymin	epd	7	7	203290	3672.42	0.522295	31.688	32.0174	31.9103	32.9928	32.4565	32.1949
A8WGT4	Uncharacterized protein (Fragment)	epdl1	3	3	170.63	4.08	0.497161	22.2049	20.3628	18.087	21.4919	20.77	20.6347
Q6DH25	Ependymin related protein 1	epdr1	2	2	2342.26	24.15	0.334106	21.4538	19.7377	20.035	21.7885	22.1747	21.2255
F1Q9D9	Receptor protein-tyrosine kinase	epha3	13	6	14001.9	155.5	0.932	22.0797	22.657	22.3577	22.5581	22.1557	21.9026
F8W481	Receptor protein-tyrosine kinase	epha4a	19	8	18440.7	217.62	0.708338	26.1345	26.0396	26.3334	26.2968	26.2763	26.6441
Q90ZN9	Receptor protein-tyrosine kinase	epha4b	18	7	16310.1	184.3	0.648106	23.6656	23.8448	23.8763	24.1247	24.1008	24.2554
O73879	Receptor protein-tyrosine kinase (Fragment)	epha4l	11	3	10455.5	126.53	0.564906	19.9727	21.7413	20.9467	21.6819	21.3966	21.2711
E7F2W4	Receptor protein-tyrosine kinase	epha5	6	3	6518.21	77.89	0.77408	18.6348	19.4294	18.5629	19.137	18.7942	19.0214
A0A2R8RS29	Receptor protein-tyrosine kinase	epha7	9	4	9409.62	115.86	0.68056	20.2382	21.0571	20.0239	21.2235	20.7264	20.2521
F1QEJ3	Receptor protein-tyrosine kinase	ephb1	9	5	9943.87	124.98	0.653681	22.9956	23.0737	23.0014	23.2126	23.7153	23.2
F1RCR4	Receptor protein-tyrosine kinase (Fragment)	ephb2a	21	4	23609.7	309.98	0.799153	26.3534	26.0647	26.3654	26.0689	26.3286	26.5735
A2CEJ3	Receptor protein-tyrosine kinase	ephb2b	18	9	22981.7	319	0.766575	25.6893	25.7916	25.6709	25.7029	26.0697	25.7469
B8JKB8	Receptor protein-tyrosine kinase	ephb3a	16	12	18449.2	289.71	0.850606	25.1034	25.4882	24.9149	25.2341	25.2696	24.9204
A0A0R4IJK3	Receptor protein-tyrosine kinase (Fragment)	ephb4a	12	9	12448.2	175.81	0.701038	24.0127	23.7813	24.0293	23.8128	24.6055	24.1594
F1QU92	Receptor protein-tyrosine kinase (Fragment)	ephb6	5	4	3432.09	46.81	1.25839	20.3413	20.2227	20.1687	20.0349	20.1809	18.7394
F1R264	Epoxide hydrolase 2, cytoplasmic	ephx2	16	16	9765.27	159.57	1.05202	24.2869	24.3668	24.7003	24.1722	24.1025	24.077
A0A0R4ILH2	Epoxide hydrolase 4	ephx4	6	6	3219.88	40.37	0.81872	22.3279	21.8156	22.4323	22.432	21.9834	22.2432
Q7SXI0	Epoxide hydratase (Fragment)	ephx5	17	9	7990.75	134.1	0.440427	23.8199	24.6852	25.0376	25.5327	25.7079	25.0684
A0A0R4IUB6	Epsin 1	epn1	4	3	3304.66	26.44	0.873125	21.7064	22.0368	22.9204	21.3829	22.5894	22.4958
E7EYW2	Epsin 2	epn2	5	4	3398.78	49.4	1.026	22.5094	23.0173	22.4598	22.1671	22.6599	22.2656
F1QP23	Glutamyl-tRNA synthetase	eprs1	31	31	24343.5	301.24	0.771388	25.3654	25.5152	25.4217	25.6297	25.5252	25.488
F1QV21	Epidermal growth factor receptor pathway substrate 15	eps15	14	13	9276.48	155.67	0.808605	23.7959	24.0546	23.9269	23.9196	24.1599	23.8345
F8W5C4	Epidermal growth factor receptor pathway substrate 15-like 1a	eps15l1a	29	28	27121	352.36	0.991692	25.8916	25.8431	25.9804	25.564	25.6412	25.7632
Q7ZUV6	Zgc:56041	eps8a	4	4	3782.04	35.95	0.765821	19.6977	20.4072	20.894	20.3933	20.6361	20.3414
E9QIR0	Aminopeptidase	erap1a	5	5	3132.6	21.39	0.54304	20.6311	19.4167	20.609	20.5491	21.2456	20.7221
B1H1J0	Aminopeptidase	erap2	2	2	1021.23	10.58	0.8911	17.3186	18.0113	17.6532	18.0924	17.599	17.008
A0A2R8QJK4	Receptor protein-tyrosine kinase	erbb4b	10	5	2370.48	30.06	0.581893	21.4134	21.8727	20.8549	21.8322	21.7702	22.0994
A0A0R4IEU0	Erbb2-interacting protein	erbin	10	10	6222.65	65.63	0.749398	22.8191	22.4582	22.4508	22.5916	22.8543	22.7481
A0A2R8Q102	ELKS/RAB6-interacting/CAST family member 1a	erc1a	22	12	18360.3	217.95	0.975007	25.833	25.3062	25.1791	25.0011	25.3416	25.3023
A0A0R4IGY4	ELKS/RAB6-interacting/CAST family member 2 (Fragment)	erc2	19	12	13041.4	154.91	0.666607	23.5699	22.8117	23.4273	23.4295	23.5884	23.7635
F1QZ93	Endoplasmic reticulum-Golgi intermediate compartment protein 1	ergic1	5	5	3613.64	33.05	1.01802	22.8766	22.8763	22.9823	22.405	22.9528	22.5173
B2GPT3	Ergic2 protein	ergic2	4	4	838.72	20.22	0.950143	20.3986	20.6176	16.329	16.008	20.8917	19.884
B2GQE2	Ergic3 protein	ergic3	4	4	2551.79	28.25	0.907554	23.3149	22.4179	22.3328	21.8902	23.2922	22.5203
B7ZD02	Erlin-1 (Fragment)	erlin1	5	5	4558.78	73.89	1.05906	24.1787	23.3825	23.4921	22.738	23.9612	23.3229
A0A2R8RXQ8	Erlin-2	erlin2	6	3	4623.5	45.34	0.89313	23.9485	23.6423	22.8538	23.0466	23.915	23.1894
F1QE51	Endoplasmic reticulum oxidoreductase 1 beta	ero1b	2	2	1176.16	11.95	0.630659	22.6255	21.8993	21.7135	21.8527	23.0535	22.5445
Q6NY22	Txndc4 protein (Fragment)	erp44	12	12	19925.6	214.57	0.923881	25.2061	25.5216	25.4869	25.1686	25.5179	25.088
Q567K2	S-formylglutathione hydrolase	esd	11	11	7594.81	142.18	0.935159	25.0699	24.8057	25.5108	25.1333	24.8163	24.944
E9QHD7	Extended synaptotagmin-like protein 1a (Fragment)	esyt1a	6	4	3257.06	51.94	0.65298	20.2006	20.1854	19.9481	20.0777	21.0752	20.243
F6NZP4	Extended synaptotagmin-like protein 1b	esyt1b	26	24	31641.6	412.95	0.892666	25.1772	25.2315	24.991	24.981	25.2429	24.8845
A0A2R8QLK0	Extended synaptotagmin-like protein 2a	esyt2a	3	2	2701.79	12.63	0.872886	23.0122	21.5055	22.8951	21.3138	23.1861	22.7185
Q803E5	Eukaryotic peptide chain release factor subunit 1	etf1b	6	6	4101.29	33.62	1.14194	21.0607	21.8856	21.5009	21.3024	20.6679	21.1197
Q7ZUS9	Electron transfer flavoprotein subunit alpha	etfa	13	12	29259.4	320.14	0.805855	26.7228	26.881	26.6219	26.9383	26.5572	26.8818
Q7ZV76	Electron transfer flavoprotein subunit beta	etfb	16	2	50341.3	582.68	0.741615	27.1838	27.4155	27.5197	27.5306	27.5619	27.5375
Q66I16	Electron transfer flavoprotein-ubiquinone oxidoreductase	etfdh	26	26	53288.7	895.19	0.827406	28.8599	28.8358	28.5743	28.7336	29.0677	28.5058
Q6NWI8	Zgc:85680	ethe1	5	5	3636.86	41.01	0.745221	22.7772	23.1983	22.5663	23.4701	22.4475	23.1142
Q7SZN7	Ena/VASP-like protein	evla	11	4	15898.2	177.77	1.24774	23.0349	22.4347	23.3393	22.0046	22.4258	22.6379
Q6P120	Ena/VASP-like protein	evlb	14	7	26490	300.5	0.825866	28.4301	27.4775	26.9109	27.4524	27.7323	27.679
A0A0B4J1A5	EWS RNA-binding protein 1a	ewsr1a	4	4	9817.43	99.77	0.903263	23.1357	22.9232	23.0576	22.4398	23.2782	23.0561
A3KPP9	Exocyst complex component 1	exoc1	10	10	7932.07	65.55	0.811338	22.5509	22.6952	23.3301	22.4138	23.2331	23.0514
Q5RGD7	Exocyst complex component 2	exoc2	18	18	14313.8	165.23	0.764737	24.0476	23.7708	24.9405	24.2215	24.3677	24.5478
Q7ZVS2	Exocyst complex component 3	exoc3	15	15	8741.79	87.71	0.665129	22.9949	23.4001	23.6492	23.4381	23.8658	23.7223
Q5TYY2	Exocyst complex component Sec8	exoc4	16	16	12433.1	135.52	0.736659	23.2614	23.0114	23.4128	23.3922	23.3001	23.5334
B0BLY0	Exocyst complex component 5	exoc5	14	14	8119.17	99.1	0.883387	23.1402	22.9334	23.3388	22.8097	23.1928	23.1638
E7FGR3	Exocyst complex component	exoc6	17	16	12391.7	98.87	0.719383	23.8507	23.7979	24.639	24.0618	24.5039	24.3646
A0A2R8QKU6	Exocyst complex component	exoc6b	5	4	2345.7	12.13	0.831419	18.4265	18.8975	19.1563	18.9801	18.8088	18.7076
Q7ZTX5	Exocyst complex component 7	exoc7	16	16	11741.2	126.72	0.680675	23.2196	23.3951	23.5759	23.4587	23.8704	23.7437
F1QE13	Exocyst complex component 8	exoc8	16	16	13469.9	132.25	0.934033	23.79	23.8273	24.0673	23.4599	23.9766	23.7607
Q5U7D2	Exostoses (Multiple)-like 3	extl3	2	2	765.68	8.28	1.16104	21.7135	20.9311	20.5994	20.3409	20.8231	20.651
Q5TZG5	Ezrin	ezrb	19	13	20397.7	225.01	0.85556	24.8898	24.8895	24.8125	24.7149	24.7602	25.0091
E7FAN5	Activation peptide fragment 1	f2	11	11	9635.58	94.58	1.03184	24.0495	24.0795	24.2401	24.1351	23.7798	23.5357
A0A2R8Q7D0	Coagulation factor III	f3a	9	9	14487.8	195.58	0.917086	26.2349	26.7053	26.8128	26.5311	26.4709	26.3428
F1RCW3	Fatty acid amide hydrolase	faah	11	11	5003.65	69.98	0.455677	22.727	23.4511	22.0785	23.8539	23.6344	23.3872
F8W4F7	Fatty-acid amide hydrolase 2-A (Fragment)	faah2a	2	2	2950.12	33.66	0.720417	22.006	21.2348	21.2436	21.279	21.8615	21.9805
Q9PRH9	Fatty acid-binding protein 2	fabp2	2	2	1920.96	22.03	0.665067	23.0822	22.6929	23.0178	23.1638	23.4718	23.1398
Q8UVG7	Fatty acid-binding protein 3, muscle and heart	fabp3	10	3	30732.3	371.65	0.979189	29.7231	29.5555	29.9681	29.3829	29.5949	29.5771
Q66I80	Fatty acid binding protein 11a	fabp4a	6	6	10685.1	146.97	1.0388	24.2401	25.4578	24.0364	24.2317	23.9569	24.5982
Q9I8N9	Brain-type fatty acid-binding protein	fabp7a	10	9	74443.6	1029.72	0.88512	31.5573	31.1459	31.6241	31.0169	31.5079	31.5478
Q6U1J7	Brain-type fatty acid-binding protein b	fabp7b	2	2	670.93	7.31	0.844156	21.5839	21.6219	21.5602	22.2048	21.3192	21.1924
F1R3G9	Acyl-CoA 6-desaturase	fads2	4	4	2257.45	27.23	1.12614	22.0062	22.3402	21.9091	21.3998	21.709	21.8497
Q6PH51	Zgc:194819 protein (Fragment)	faf2	16	16	22722.4	283.05	0.925396	25.8146	25.7165	25.4664	25.525	25.5504	25.4749
Q6NWI6	Zgc:85683	fahd2a	4	4	3017.95	31.18	0.767308	21.547	21.5876	22.0133	21.5321	22.1183	21.8611
A4QNX7	Fam114a1 protein	fam114a1	2	2	2035.97	23.65	0.878615	19.5204	19.0372	19.5413	19.6421	19.4415	18.7925
E9QJA6	Family with sequence similarity 114 member A2	fam114a2	2	2	284.97	27.36	0.863548	20.5928	21.1827	21.0155	21.0673	20.7658	20.8102
E9QJ40	Family with sequence similarity 120C	fam120c	9	9	4978.09	103.54	0.895218	23.7455	22.9905	23.0239	22.774	23.4635	23.2187
A0A0J9YJD9	Hyccin (Fragment)	fam126a	2	2	1599.65	15.77	0.875264	21.3203	21.2149	21.4743	21.4896	20.946	21.3676
F1QMB3	Family with sequence similarity 131 member Ba	fam131ba	7	5	10686.9	180.74	0.677495	25.0365	24.5852	24.2754	24.6336	25.0031	25.1628
E7FE88	Family with sequence similarity 131 member Bb	fam131bb	7	5	8778.38	117.76	0.745173	25.5279	25.0156	24.9549	25.2665	25.3555	25.3667
F1QIC6	Family with sequence similarity 162 member A	fam162a	4	4	7517.12	72.6	0.760317	26.1234	25.5823	25.1775	25.8149	25.7059	25.7656
E7F078	Family with sequence similarity 171 member A2a	fam171a2a	19	19	11770.6	248.82	0.702199	25.41	25.1958	25.3272	25.3096	25.9203	25.4505
E7F922	Family with sequence similarity 171 member A2b	fam171a2b	18	18	18100.6	322.95	0.794148	25.4714	25.5808	25.1673	25.3108	25.5578	25.5657
I3IRX1	Membrane-associated ring finger (C3HC4) 7	fam171b	7	7	11567.2	133.04	0.607123	24.2228	24.2898	24.8862	24.5464	25.1691	25.0603
F1QMC1	Cotranscriptional regulator FAM172A homolog	fam172a	3	3	NaN	23.05	0.887724	20.4694	20.4548	20.5204	20.6833	20.4466	20.0474
Q5SPS1	Family with sequence similarity 184 member A	fam184a	12	9	4994.72	57.72	0.993081	21.665	21.8225	22.0282	21.5873	21.477	21.6986
E9QI40	Family with sequence similarity 184 member B	fam184b	4	4	1318.64	8.17	1.0969	20.9113	19.8564	19.605	19.7778	19.6355	19.7762
E7FCG2	Family with sequence similarity 185 member A	fam185a	2	2	3983.54	30.34	0.80926	20.583	21.5086	21.3794	21.6169	20.8078	21.1794
A0A286YB11	Uncharacterized protein	fam196a	2	2	NaN	0	0.969241	20.636	20.152	19.9061	20.1416	20.3508	19.5541
Q4V9H6	Zgc:112435	fam210b	2	2	3893.65	42.12	0.891811	23.0078	23.2921	22.7559	22.9617	22.8444	22.9626
Q6NZ00	Family with sequence similarity 234 member B	fam234b	3	3	501.54	3.76	0.918547	21.8356	21.1943	20.4401	20.3572	20.8347	21.8631
Q6DC29	Family with sequence similarity 49 member A,-like	fam49al	8	6	14080.6	146.42	0.876894	23.152	23.5238	23.9751	23.5377	23.488	23.411
F1R243	Family with sequence similarity 49 member Bb	fam49bb	8	6	13071.2	141.64	0.93812	24.4575	23.9142	24.9004	24.0782	24.3342	24.3534
F1RCE5	Protein FAM50A	fam50a	2	2	217.38	4.9	1.16074	19.2018	18.4589	19.3257	17.9978	18.9222	18.6384
A0A2R8Q5C6	Protein FAM91A1	fam91a1	17	3	22097	326.24	0.866281	25.1252	25.2447	25.4066	25.2382	25.1464	25.2303
A0A2R8RKC1	Protein FAM91A1	fam91a1	17	3	22420.1	335.42	0.641945	21.7804	21.71	21.9456	21.7919	21.9156	22.8641
B8JHS0	FERM, RhoGEF (ARHGEF) and pleckstrin domain protein 1 (chondrocyte-derived)	farp1	22	7	38758.3	471.51	0.771095	26.1568	26.1362	26.149	26.0771	26.5646	26.1425
E9QIC8	FERM, RhoGEF (ARHGEF) and pleckstrin domain protein 1 (chondrocyte-derived)	farp1	20	5	31154.3	384.96	0.747583	23.2896	22.2263	23.1463	22.1581	23.6969	23.2834
E7FE33	FERM, RhoGEF and pleckstrin domain protein 2	farp2	6	6	2953.11	34.04	0.88686	23.2455	22.5347	23.6216	22.4046	23.4881	23.246
B2GSR6	Phenylalanine--tRNA ligase	farsa	10	10	9424.12	146.39	0.741113	23.9745	23.5914	24.4894	23.8258	24.135	24.6085
Q0PKX5	Apo-1 antigen (Fragment)	fas	2	2	NaN	0	0.0974386	NaN	16.8092	16.6002	19.9632	19.5666	19.3149
Q8AXB7	Protocadherin	fat1a	28	3	25467	276.63	0.778112	24.3297	24.5313	24.2729	23.965	24.9016	24.5705
E7FB42	FAT atypical cadherin 2	fat2	50	49	36301.6	508.14	0.682763	26.0077	26.0636	26.056	26.1401	26.5924	26.2636
A0A2R8QAL3	FAT atypical cadherin 3a	fat3a	12	12	7691.73	68.13	0.864386	22.0756	22.1039	22.1428	21.8259	22.5257	21.8187
Q7ZTZ4	Fibrillarin	fbl	3	3	667.39	8.7	1.50947	21.0268	20.4615	18.1633	17.6353	19.9187	19.5328
I3ITN3	F-box and leucine-rich repeat protein 16	fbxl16	5	5	1869.21	22.78	0.72567	20.3504	21.1353	21.8596	21.2199	21.29	21.4403
Q6PBJ7	F-box and leucine-rich repeat protein 2	fbxl2	5	4	5764.72	50.98	0.854223	22.677	22.4251	22.5765	22.2748	22.8413	22.4616
B8K0E7	F-box and leucine-rich repeat protein 20	fbxl20	6	5	4358.08	31.24	0.827456	22.4449	21.6717	20.8293	21.3067	21.5039	22.1722
B0BLX4	Zgc:175088	fbxo2	7	2	27086	308.6	0.831539	26.9898	27.3391	27.1393	27.5265	27.2491	26.7082
A0A286Y924	F-box protein 41	fbxo41	18	17	21654.5	318.09	0.872658	26.0669	25.5605	25.5963	25.5379	25.7126	25.7799
Q5PQY7	F-box protein 44	fbxo44	8	6	5993.4	68.42	0.782904	23.5804	23.2433	23.2454	23.2103	23.6928	23.4425
F1QLI9	F-box only protein 45	fbxo45	3	3	155.73	0	0.731339	19.1381	19.1678	19.6862	19.2196	19.8343	19.5096
Q5XJ03	Fdps protein (Fragment)	fdps	8	8	8986.38	149.06	0.951796	23.7616	24.0996	24.0066	23.9684	23.3479	23.9825
E7F7J1	Ferredoxin 1	fdx1	4	4	5766.92	68.42	0.725544	24.034	23.8769	23.745	23.8548	24.0397	24.3672
E7FB58	NADPH:adrenodoxin oxidoreductase, mitochondrial	fdxr	5	5	5300	65.88	0.697025	22.1304	22.2413	22.3332	22.3487	22.4569	22.6787
F1R362	Ferrochelatase	fech	12	12	11717.4	121.6	0.821546	24.8861	24.9172	24.3851	24.8335	24.7571	24.6658
A0A2R8RR15	Fermitin family homolog 2	fermt2	8	8	5223.15	40.41	1.2256	21.6554	21.6007	22.2818	21.2457	21.1083	21.5206
E7FE90	Fetuin B	fetub	14	14	17266.7	186.87	1.07681	25.514	25.3261	25.9803	25.4789	24.9035	25.3349
E9QCD1	Fibrinopeptide A	fga	13	13	9733.89	152.64	0.96233	25.6815	25.1229	24.3841	23.6552	25.6256	25.2911
Q6NYE1	Fibrinogen beta chain	fgb	20	20	22381.3	248.35	1.21015	25.4589	25.4283	24.581	23.7632	25.3405	24.7562
Q0P4D2	Fibroblast growth factor	fgf12b	5	5	4790.93	81.9	0.811016	24.9192	24.2032	24.1224	24.4485	24.4007	24.5195
F6NSV0	Fibroblast growth factor	fgf13b	3	3	2655.31	26.15	0.571403	23.3198	22.3926	22.4241	22.5761	23.8852	23.3146
A0A0R4I9A1	Multifunctional fusion protein	fgf1a	2	2	2941.42	25.06	1.26304	19.1565	20.2807	19.9986	20.3401	17.9364	19.3657
F8W2E2	Fibroblast growth factor receptor	fgfr2	8	7	7934.42	84.53	0.625301	24.7013	25.0259	25.0366	24.7978	25.8131	25.4022
Q7ZVG7	Fgg protein	fgg	15	15	16119.9	210.41	1.04154	25.5928	25.1733	24.7299	23.6853	25.5902	25.2616
F1QWR4	Fumarate hydratase, mitochondrial	fh	24	18	50720.7	788.43	0.810932	28.8618	28.9598	28.6925	29.0391	28.7439	28.8554
A0A2R8RIK5	FH2 domain-containing 3	fhdc3	4	3	5934.39	63.7	0.892463	22.4885	22.3823	22.4751	22.0196	22.3113	22.7246
Q6PBZ7	Bis(5'-adenosyl)-triphosphatase	fhit	5	5	4570.2	55.22	1.84908	23.9884	23.8938	23.1229	22.4277	22.4292	22.7049
A0A2R8QRA8	Fibrinogen C domain-containing 1	fibcd1	5	5	6570.51	92.3	0.885032	23.7495	23.7015	23.7108	23.9476	23.4873	23.4726
Q7T2B7	Fibroblast growth factor (Acidic) intracellular binding protein	fibpa	10	10	7037.87	80.64	1.12368	25.4725	24.9642	26.0317	24.7017	25.235	25.2443
A0A2R8Q8G0	Mitochondrial fission 1 protein	fis1	6	6	6849.19	84.54	0.883097	24.7535	24.5147	24.4257	24.655	24.5892	24.2049
Q7ZZA3	Peptidylprolyl isomerase	fkbp11	2	2	1294.45	16.77	1.25953	21.3183	21.1149	21.3659	20.7337	20.6075	20.6764
Q6PBJ8	Peptidylprolyl isomerase	fkbp1aa	6	3	13955.6	167.24	0.98327	24.2633	24.2853	26.4132	25.1551	24.3356	24.7613
Q642J1	Peptidylprolyl isomerase	fkbp1ab	7	4	11011.7	118.82	0.783363	24.1829	24.0209	25.6073	25.0444	24.1967	24.844
Q6PBJ1	Peptidylprolyl isomerase	fkbp1b	2	2	938.57	10.91	0.853946	22.5337	22.0155	23.0015	21.9497	22.8668	22.6347
A9JSW0	Peptidylprolyl isomerase	fkbp2	5	5	8575.6	86.04	0.768779	24.0562	24.5161	24.0457	24.0933	24.2459	24.6341
Q503C0	Peptidylprolyl isomerase	fkbp3	5	5	3663.51	39.36	0.725383	23.8354	23.2231	25.0207	23.2783	25.1765	24.2312
F1RCG7	Peptidylprolyl isomerase	fkbp4	20	20	19280.9	282.64	0.858833	25.8436	25.868	25.7073	25.8785	25.556	25.8601
Q6P3J6	Peptidylprolyl isomerase	fkbp8	4	4	5125.71	69.14	0.578845	24.5473	23.7333	23.7248	23.9801	24.9333	24.6755
Q6DBZ1	Peptidylprolyl isomerase	fkbp9	2	2	NaN	0	0.363291	19.3139	19.1466	17.8523	NaN	19.5855	19.906
A0A0R4INK4	FAD synthase	flad1	12	12	8020.94	116.43	0.833414	22.9978	23.1344	23.3176	23.2758	22.949	23.2309
Q6W2N6	Short chain dehydrogenase/reductase	flj13639	38	2	474083	6103.97	0.869849	24.7228	25.3358	25.1924	25.4756	25.4237	24.1725
Q24JW4	Flj13639	flj13639	39	3	490590	6425.72	0.776576	32.8378	32.8707	33.0351	33.0423	33.4223	32.5906
E9QI62	Filamin A, alpha (actin-binding protein 280)	flna	16	15	5319.15	83.65	1.11223	23.3723	22.8736	22.9653	22.4058	23.0063	22.5559
F1QEW4	Flotillin	flot1a	29	22	91169.8	1082.25	0.919415	29.1034	29.003	29.1947	28.7503	29.1335	28.9981
Q6TH07	Flotillin	flot1b	23	16	47105.2	574.83	0.922959	26.1255	26.2249	25.9364	25.8855	26.1752	25.7903
Q6PFT0	Flotillin	flot2b	27	27	60281.6	687.6	0.885638	28.3186	28.1478	28.0447	27.877	28.1942	28.1828
B8A507	Fibronectin leucine-rich transmembrane 3	flrt3	3	3	550.31	3.54	0.659103	19.5982	20.1663	20.8687	20.3762	20.8777	20.4007
E9QH04	FLVCR heme transporter 2b	flvcr2b	3	3	3114.53	31.28	0.737346	20.9418	21.2439	20.1061	21.0917	20.6668	21.0693
A0A2R8QAK8	Formin 2b	fmn2b	12	12	3345.69	48.22	0.781993	22.9365	23.4677	23.3432	23.6094	23.3071	23.1124
E7F0M4	Formin-like 2b	fmnl2b	5	5	1382.51	26.93	0.881721	21.3181	21.8364	21.8518	21.6657	21.5253	21.5773
A8KB08	Dimethylaniline monooxygenase [N-oxide-forming]	fmo5	14	14	18477.7	243.98	0.513242	24.4633	24.9761	25.0688	25.3232	25.8452	25.4438
Q7SYM7	Synaptic functional regulator FMR1	fmr1	5	4	1119.2	8.87	0.63883	21.3361	20.8864	20.9914	21.3808	21.7543	21.2354
A0A2R8PYK7	Formin-binding protein 1b	fnbp1b	6	6	5003.83	57.82	0.761562	23.0644	22.4911	22.9057	22.5794	23.1621	23.1158
A0A2R8RHI1	Formin-binding protein 1-like	fnbp1l	3	3	943.51	16.39	0.432866	20.9121	19.8349	19.4072	20.1558	21.7112	21.1286
A0A140LGL5	Fibronectin type III domain-containing 3A	fndc3a	3	3	1427.18	24.1	1.4335	20.5718	20.2578	20.42	18.3379	20.5726	19.9978
A1L1V1	Farnesyltransferase, CAAX box, alpha	fnta	9	9	9451.79	97.27	0.790951	23.1435	22.5216	23.2162	23.117	22.8783	23.1183
A2CGB3	Si:ch211-220f12.1	frmd4a	6	3	4699.66	35.16	1.38206	21.2392	21.6583	21.9864	20.639	20.6016	21.4601
E7FEY8	FERM and PDZ domain-containing 1b	frmpd1b	3	3	1549.92	9.6	0.692155	19.2576	20.0811	18.5035	19.7934	19.6975	19.1609
F1QKJ4	FERM and PDZ domain-containing 3	frmpd3	5	5	3794.5	21.53	0.837603	20.2626	20.0597	19.8613	20.4502	19.7339	19.9837
E7FC26	Ferric-chelate reductase 1-like	frrs1l	5	5	4273.74	44.82	0.903794	22.4624	21.978	22.5512	22.0757	22.336	22.2349
A0A2R8QIK1	Furry homolog b (Drosophila)	fryb	2	2	2706.08	22.16	0.831059	20.2238	20.2158	21.5464	20.5107	21.0803	20.4132
E9QHC8	Furry homolog b (Drosophila)	fryb	12	11	6491.17	47.52	0.661589	21.6302	21.1557	21.9146	21.9036	21.9055	21.8966
B8JMD7	Furry homolog,-like	fryl	4	3	495.45	3.15	0.76332	17.7512	17.8381	18.235	18.1309	18.3883	17.6913
F1QET7	Fascin	fscn1a	24	21	29323.1	465.84	1.05154	26.7295	26.7544	26.9635	26.7969	25.9623	26.6879
A0A0A0MPL5	Fascin	fscn1b	26	23	42844.1	602.04	0.919574	27.9951	28.1785	28.5422	28.33	27.6993	28.2666
B3DG96	Fibronectin type III and SPRY domain containing 1	fsd1	7	7	8523.68	96.59	0.865417	23.3854	23.0538	23.7737	23.2277	23.3389	23.4891
F1QHB1	Fibronectin type III and SPRY domain-containing 1-like	fsd1l	2	2	260.06	1.72	0.635635	23.9037	23.0367	23.2889	23.2693	24.024	24.1146
F1R8M2	Zgc:153901	ftcdnl1	2	2	1441.44	8.34	0.466181	18.1698	18.767	19.4886	20.007	19.5459	19.3929
Q9DDT0	Ferritin	fth1a	4	4	2362.8	30.11	0.715753	23.0405	22.7432	23.9305	23.3288	22.5561	24.494
Q66HX7	Ferritin	fth1b	4	4	997.25	14.85	0.754401	22.0778	22.2938	22.6357	22.4732	21.8577	23.1134
A0A2R8PY24	Alpha-ketoglutarate-dependent dioxygenase FTO	fto	11	11	14588	131.78	0.785558	24.1771	23.6142	24.4335	24.297	23.8987	24.291
A2BFT4	FinTRIM family, member 82	ftr82	2	2	598.16	0	1.29421	17.0818	18.1535	17.564	17.2648	16.9839	16.6516
A0A2R8RQC2	Far upstream element (FUSE)-binding protein 1	fubp1	17	15	16522.1	179.02	0.962506	25.8084	25.5356	25.2578	25.1951	25.4912	25.2981
Q5RKQ3	Zgc:101598	fubp3	14	12	15471	168.84	1.0056	24.5737	23.7701	24.1857	23.3524	24.3904	23.9798
Q68EI7	Alpha-L-fucosidase	fuca2	4	4	2290.31	8.87	0.675639	19.7035	19.2641	19.5899	19.656	19.7214	20.0943
B8A5Q5	FUN14 domain-containing protein 1	fundc1	2	2	2389.8	30.05	0.699172	20.5971	21.0814	19.2944	20.943	20.6867	20.1093
A0A0R4ITL8	Fun14 domain-containing 2	fundc2	4	4	3111.75	112.92	0.824727	25.6809	26.3292	25.966	26.1037	26.3006	25.6231
F1QW63	Alpha-(1,6)-fucosyltransferase	fut8a	6	6	4420.53	77.1	0.729737	21.5468	22.4212	21.5673	22.1243	22.374	21.6177
B3DGK8	Fucosyltransferase 9a	fut9a	3	3	1154.77	11.42	0.639515	19.9944	20.8969	19.8932	20.5058	21.4695	19.9611
F1RC77	Fragile X mental retardation, autosomal homolog 2	fxr2	3	2	2343.79	20	0.986075	20.3046	19.7357	19.435	19.2092	19.5875	19.9566
A8DZH1	FXYD domain-containing ion transport regulator	fxyd1	2	2	7729.92	89.16	0.701265	25.249	24.7728	24.4106	24.4988	25.4118	25.2748
Q7SZ52	FXYD domain-containing ion transport regulator	fxyd6	3	3	24844.7	197.09	2.07793	26.6387	27.186	26.7804	25.1665	25.9584	25.532
X1WE12	FXYD domain-containing ion transport regulator	fxyd6l	2	2	2575	33.85	0.845141	22.9886	22.6558	22.5778	22.6786	22.79	22.699
Q6NV44	Frizzled class receptor 7a	fzd7a	2	2	792.46	0	0.983898	18.9803	17.8439	19.2396	18.7724	19.227	17.3518
Q7ZVG3	GTPase activating protein (SH3 domain) binding protein 1	g3bp1	3	2	4075.63	39.42	0.699249	21.9386	21.9789	21.865	22.0578	22.1353	22.355
A0A2R8Q740	Glucose-6-phosphate 1-dehydrogenase	g6pd	18	18	17154.5	225.76	1.04087	25.2367	25.4116	25.3224	24.9636	24.9446	25.1062
Q6TH05	GABA(A) receptor-associated protein-like 2	gabarapl2	8	8	10098.7	119.51	0.75563	26.2782	25.7075	25.7913	25.6684	26.4254	26.1131
F1RDY7	Gamma-aminobutyric acid (GABA) B receptor, 1a	gabbr1a	11	6	5791.39	73.02	0.948232	22.9641	22.7681	23.1476	22.5895	22.9888	22.7487
E9QJJ6	Gamma-aminobutyric acid (GABA) B receptor, 1b	gabbr1b	15	10	15608	211.63	0.874161	25.3259	24.9558	25.3083	24.967	25.3685	25.0538
Q1LUN9	Gamma-aminobutyric acid (GABA) B receptor, 2	gabbr2	18	18	28010.7	354.93	0.838754	26.4899	26.367	26.192	26.1455	26.4187	26.463
Q08BJ3	GABA(A) receptor subunit alpha-1	gabra1	19	17	30308.8	451.54	0.771701	28.1754	27.7178	27.9737	27.8779	28.1277	28.2002
A0A2R8QC15	Gamma-aminobutyric acid type A receptor subunit alpha3	gabra3	6	4	6530.98	65.36	1.03908	21.5023	21.9836	21.7429	21.7735	21.3693	21.1374
Q568M9	Gamma-aminobutyric acid type A receptor subunit alpha4	gabra4	8	7	7528.27	66.61	0.62641	24.8411	24.1452	24.3195	24.4651	25.374	24.7084
E9QE70	Gamma-aminobutyric acid type A receptor subunit alpha5	gabra5	3	3	760.69	4.69	0.586523	20.0166	19.0512	18.7484	19.5188	20.679	19.1449
F1QGW0	Gamma-aminobutyric acid type A receptor subunit alpha6b	gabra6b	5	4	5927.18	58.06	0.608936	22.7493	22.2183	22.2557	22.3848	23.3834	22.8193
F1QPW7	Gamma-aminobutyric acid type A receptor subunit beta1	gabrb1	8	2	19220.6	206.65	3.91094	20.3985	NaN	20.4075	17.8278	18.9038	18.7576
E7EXG0	Gamma-aminobutyric acid type A receptor subunit beta3	gabrb3	11	5	20290.8	213.27	0.81647	22.1073	22.0158	22.0623	22.3315	21.6887	22.26
F1Q4Y6	Gamma-aminobutyric acid type A receptor subunit beta4	gabrb4	10	8	12585.2	136.98	0.813524	23.0375	22.9376	22.9323	22.9642	23.2554	22.7983
E9QHL0	Gamma-aminobutyric acid type A receptor subunit delta (Fragment)	gabrd	7	7	4890.37	44.59	0.620612	22.6587	22.6575	23.5837	23.3854	23.733	23.0634
E7FDZ2	Glutamate decarboxylase 1a	gad1a	12	3	17864.5	216.01	1.01563	22.4096	22.6353	22.808	22.4012	22.2085	22.3934
O93275	Glutamate decarboxylase (Fragment)	gad2	6	2	8140.86	127.94	1.54783	24.9154	24.409	25.2082	23.7148	24.1812	23.9631
F1R9E8	Glutamate decarboxylase 2	gad2	19	14	24912.5	404.91	1.13962	27.0541	27.3248	27.6632	26.8016	26.9601	26.9319
F1QAF2	39S ribosomal protein L59, mitochondrial (Fragment)	gadd45gip1	2	2	2275.24	30.78	0.72533	20.0355	20.2987	18.4205	20.982	18.1792	20.2006
F1QH49	Cyclin G-associated kinase	gak	8	7	3700.67	43.3	0.952602	20.6744	20.7221	22.3595	20.1194	21.356	21.708
Q7ZUD5	Galactocerebrosidase	galcb	2	2	NaN	0	1.09422	18.8155	19.0787	18.913	18.9297	18.4666	18.2384
Q6DHD6	Aldose 1-epimerase	galm	3	3	5297.79	40.06	0.522011	21.1203	21.1038	21.7848	21.7888	22.1413	22.1095
E7FDA0	Polypeptide N-acetylgalactosaminyltransferase	galnt1	3	3	NaN	34.81	0.892328	21.939	20.8699	21.9273	20.6693	22.2408	21.5364
B0V0U4	Polypeptide N-acetylgalactosaminyltransferase	galnt2	3	3	NaN	22.53	0.185605	16.4443	17.1324	NaN	16.3207	20.13	20.0195
B8JL27	Polypeptide N-acetylgalactosaminyltransferase	galnt7	9	9	8533.22	96.33	0.868797	23.706	23.2162	23.2053	22.8718	23.4402	23.6416
F1Q6Z9	Glucosidase, alpha,neutral AB	ganab	22	16	21797.2	310.2	0.778396	25.6863	25.3811	25.7023	25.4667	25.8965	25.7079
Q6DG93	Axonal membrane protein GAP-43	gap43	12	12	7948.35	307.09	0.991952	27.5967	27.2737	27.2754	27.1338	27.1118	27.1524
E9QIH5	Glyceraldehyde-3-phosphate dehydrogenase (Fragment)	gapdh	8	6	31309.8	322.49	1.67109	24.0908	24.3923	23.7475	22.7989	22.5509	23.8756
F1R3D3	Glyceraldehyde-3-phosphate dehydrogenase	gapdhs	18	16	113318	1697.1	0.937642	31.3308	31.2874	31.4796	31.4925	30.7288	31.3723
A0A2R8Q516	GTPase-activating protein and VPS9 domains 1	gapvd1	20	20	12092.8	165.89	0.905933	23.9345	24.3698	24.8756	24.3971	23.8988	24.5288
F1QUV7	Diadenosine tetraphosphate synthetase	gars1	21	3	29544.7	335.89	0.942708	26.372	26.5917	26.6257	26.5332	26.1093	26.4194
Q9I9E6	Trifunctional purine biosynthetic protein adenosine-3	gart	5	2	1443.96	6.76	1.08954	20.2816	19.6397	20.1458	19.1732	19.8249	19.9152
K4KDS6	Growth arrest-specific 7	gas7a	8	8	6428.48	106.34	0.927664	24.1519	24.2402	24.7309	24.2029	24.096	24.3663
F6NIQ9	GATA zinc finger domain-containing 2B (Fragment)	gatad2b	2	2	623.52	13.15	0.738219	19.9489	17.4787	19.377	18.7517	20.1235	18.4602
X1WCN8	Glutamine amidotransferase-like class 1 domain-containing protein 1	gatd1	2	2	1673.1	22.59	1.6503	20.2418	21.1515	21.4729	20.8415	17.5005	21.5732
Q567H2	Zgc:112056 protein	gatd3a	11	11	28385.2	403.57	0.908166	27.6951	27.8265	27.4571	27.7002	27.5662	27.3464
E7F5W0	Non-lysosomal glucosylceramidase	gba2	9	9	12294.3	164.27	0.935895	23.0075	23.2019	23.2015	23.0056	23.089	22.8202
A0A0R4IN76	1,4-alpha-glucan branching enzyme (Fragment)	gbe1b	10	9	7852.02	87.17	0.804624	23.3528	23.3369	23.9621	23.4752	23.4831	23.8516
A0A0R4I9B8	Golgi brefeldin A-resistant guanine nucleotide exchange factor 1	gbf1	5	5	2164.15	13.91	1.0463	19.4541	19.8901	20.5665	19.455	20.2129	19.264
Q6DGV8	Gc-globulin	gc	3	3	1547.67	11.97	0.791256	20.6952	20.2004	21.9841	20.8325	21.1312	21.1465
Q6NWC4	Gcat protein (Fragment)	gcat	10	9	14499	222.75	0.805921	25.0588	25.0907	24.882	25.0549	25.0319	25.0959
A0A0R4IXY0	Glutaryl-CoA dehydrogenase b	gcdhb	8	6	7121.43	143.69	0.93029	23.2327	23.8112	23.7601	23.8401	23.087	23.407
A0A0R4ILN2	Glutaryl-CoA dehydrogenase b (Fragment)	gcdhb	9	6	7409.99	156.03	0.851547	25.1316	25.1467	25.1276	25.1126	25.2372	24.9688
Q6NV35	Glutamate--cysteine ligase	gclc	9	9	5181.01	89.75	0.933655	22.6098	23.3682	23.5799	22.7949	23.0638	23.2135
B5DE37	TOG domain-containing protein (Fragment)	gcn1	8	8	3964.89	43.91	0.574253	20.5373	21.7717	21.7752	22.2917	21.4744	21.936
Q5BJB5	Glycine cleavage system H protein	gcsha	2	2	2373.04	28.32	1.01979	20.1323	21.245	21.6056	21.5502	20.7464	19.8187
Q78AN2	Ganglioside-induced differentiation-associated protein 1	gdap1	20	20	26964.7	408.46	0.785302	27.2406	27.3796	27.0006	27.3845	27.3951	27.1045
B8A514	Ganglioside-induced differentiation-associated protein 1-like 1	gdap1l1	15	15	36697.5	420.58	0.927163	26.579	26.5289	26.5172	26.4365	26.3514	26.3817
A8KBQ9	Zgc:56068 protein	gde1	6	6	3195.71	25.85	1.19873	23.4819	22.8969	22.4058	21.7005	22.8027	22.714
A2AR68	Rab GDP dissociation inhibitor	gdi1	31	23	94587.3	1264.12	0.902945	28.4812	28.8165	29.1956	28.9988	28.4457	28.7078
Q6TNT9	Rab GDP dissociation inhibitor	gdi2	32	24	77791.6	1015.55	0.966508	28.6676	28.8269	29.0702	28.8318	28.3843	28.7134
Q68EJ8	Glycerophosphodiester phosphodiesterase domain-containing 1	gdpd1	8	8	6235.44	79.68	0.867016	23.9758	23.8117	23.8771	23.7241	24.0141	23.7613
X1WHY1	Glycerophosphodiester phosphodiesterase domain-containing 5b	gdpd5b	2	2	2086.4	31.34	0.621151	20.911	20.3897	20.5911	21.4031	20.8074	20.9595
A0A2R8RWD0	Guided entry of tail-anchored proteins factor 1	get1	2	2	947.55	13.13	0.877307	22.6074	22.5899	22.0691	22.3609	22.3209	22.3683
Q7ZWC8	Zgc:56540	get3	3	3	3929.44	65.75	0.894877	23.0491	23.6059	23.5356	23.2572	23.5982	23.0331
B2GP50	Glial fibrillary acidic protein	gfap	35	10	75165.1	966.47	1.22095	30.2669	29.6052	28.9949	28.4889	29.1632	29.568
A4QNU9	Sulfhydryl oxidase	gfer	4	4	790.44	53.27	0.929644	22.8719	21.8269	22.3849	22.3043	21.4939	22.8185
Q3S344	Glutamine--fructose-6-phosphate transaminase (isomerizing)	gfpt1	18	18	18176.7	222.06	0.88812	24.44	24.3166	25.0139	24.5206	24.3984	24.5823
Q98TT9	GDNF family receptor alpha	gfra1a	5	2	1823.89	44.03	0.846095	21.3559	21.7939	22.1082	21.9032	22.2442	21.0512
Q6T5C3	GDNF family receptor alpha	gfra2a	7	7	6883.31	77.91	0.759975	23.454	22.7985	22.5435	22.9061	23.1812	23.1138
E7FA79	GDNF family receptor alpha 2b	gfra2b	3	3	2727.04	63.02	0.818924	22.8017	22.8816	23.6717	22.7153	23.61	23.1114
E7F4G1	GDNF family receptor alpha 3	gfra3	5	5	5685.78	43.58	0.949792	21.2894	21.9982	21.8079	21.4557	21.6958	21.3842
A0A2R8QAZ4	GDNF family receptor alpha 4a	gfra4a	6	6	3691.17	57.29	0.769873	23.7544	23.4241	23.4068	23.7157	23.6179	23.6008
E7F0C7	GDNF family receptor alpha 4b	gfra4b	2	2	NaN	28.38	0.545451	21.679	22.0325	19.4138	22.257	21.3698	21.3391
Q5SPD5	GDP-4-keto-6-deoxy-D-mannose-3,5-epimerase-4-reductase	gfus	4	4	2009.52	40.27	0.655459	21.159	21.7573	21.998	22.3423	21.3068	22.3106
A0A2R8Q420	Golgi-associated, gamma adaptin ear-containing, ARF-binding protein 1	gga1	3	2	93.64	21.27	1.22259	21.3182	21.0249	21.5138	20.878	20.3329	20.9933
A0A0R4ISY9	Golgi-associated, gamma adaptin ear-containing, ARF-binding protein 3b	gga3b	5	4	1878.95	20.84	1.12159	22.4908	21.9045	22.3332	21.1935	22.3814	21.8741
Q7ZVA5	Gamma-glutamylcyclotransferase	ggctb	6	6	6734.56	128.72	0.943664	25.1525	25.2144	25.1991	25.5204	24.6006	24.9131
Q7ZTY0	Geranylgeranyl diphosphate synthase 1	ggps1	4	4	1912.47	16.12	0.722834	21.749	21.9298	22.662	22.2749	22.109	22.5789
E9QDV5	Gamma-glutamyltransferase 5a	ggt5a	5	5	2923.42	44.84	0.542788	21.7138	21.2342	20.7735	21.3918	22.235	21.9565
E7FFJ7	Uncharacterized protein	ggt5b	15	15	24142.7	348.39	0.626755	26.5328	25.9348	25.8965	26.2459	26.9124	26.4451
A0A2R8Q0G4	Uncharacterized protein	ggt7	4	4	6214.49	50.43	0.778863	23.1581	23.0286	23.0983	23.1016	23.2286	23.2537
F1QSN8	GH3 domain-containing	ghdc	4	4	2271.87	15.24	1.01576	21.8292	20.8385	21.7478	20.7581	21.6228	21.1841
Q6B337	GAIP c-terminus interacting protein 1	gipc1	8	7	11802.7	176.24	0.678553	24.585	24.6146	24.5241	24.6532	25.1075	24.8586
A0A0R4IPR8	G protein-coupled receptor kinase-interacting ArfGAP 1	git1	14	10	9552.98	110.04	0.867817	23.5117	23.5249	24.0004	23.5102	23.7278	23.6298
A2BG45	G protein-coupled receptor kinase-interacting ArfGAP 2a	git2a	6	3	6079.61	77.89	0.780791	20.6943	20.4058	20.6558	20.2798	21.0997	20.6646
A1L1V5	Zgc:158416	git2b	5	2	3843.47	35.56	0.821837	18.1536	18.475	19.9374	18.5252	18.5709	19.5364
U3JAS3	Connexin-43	gja1b	6	3	10603.4	143.28	1.4429	27.571	26.8935	27.495	26.1666	26.8174	26.6057
A5PMY2	Glucocorticoid-induced 1a	glcci1a	4	4	3931.74	39.12	0.586081	25.0341	23.9268	23.9607	24.1724	25.4126	24.8662
Q6PFN9	Glycine dehydrogenase (aminomethyl-transferring)	gldc	4	4	1898.17	14.01	1.07654	19.2233	21.3115	20.6561	20.1755	19.8454	20.068
E7EXW8	Golgi apparatus protein 1	glg1a	27	25	31812.6	359.73	0.912514	26.1135	25.8705	25.5676	25.4692	26.0537	25.6422
A0A0R4IEV5	Golgi apparatus protein 1	glg1b	7	5	9242.22	87.49	0.995718	21.782	22.4163	21.3104	21.771	21.4669	21.5066
Q5XJ73	GLI pathogenesis-related 2,-like	glipr2l	7	7	8077.09	241.47	0.773567	27.5552	27.4015	27.6762	27.7456	27.6235	27.5922
Q6P696	Lactoylglutathione lyase	glo1	5	5	6826.11	72.66	1.1204	23.575	24.121	24.5992	23.9859	23.2822	23.7523
Q66I87	Glyoxalase domain-containing protein 4	glod4	10	10	8111.23	103.63	0.899185	23.8784	24.1867	24.7086	24.2715	24.0391	24.1402
G1K2K7	Glycine receptor subunit alphaZ1	glra1	4	4	3055.43	35.03	0.895801	22.5343	22.0532	22.4395	22.2738	22.1743	22.2724
A0A0R4IXU6	Glutaredoxin 2	glrx2	2	2	499.38	8.12	0.745615	21.7827	21.9501	21.99	22.1965	22.1062	21.9079
A0A0R4IHU9	Glutaredoxin 3	glrx3	8	8	10092.4	162.49	0.867056	24.593	24.5006	25.1912	24.6691	24.6515	24.7988
Q1LWI2	Glutaminase	glsa	24	19	43465.5	802.89	0.866978	28.5995	28.7404	28.41	28.6453	28.2617	28.6779
F1RA10	Glutaminase (Fragment)	glsb	23	7	56707.8	703.71	0.8251	27.9035	27.536	27.5147	27.7176	27.4744	27.8115
F1RDU2	Glutaminase	glsb	20	5	40474.7	517.24	0.46246	23.7643	23.6599	23.8333	24.7981	24.2357	24.7787
B8A4B0	Glutamate dehydrogenase (NAD(P)(+))	glud1a	17	4	55630.9	629.51	0.981667	24.9722	24.6991	24.0041	23.9895	24.3418	24.6414
Q6P3L9	Glutamate dehydrogenase (NAD(P)(+))	glud1b	25	12	92367.1	1086.85	0.789744	28.4643	28.9589	28.6143	28.9705	28.724	28.5818
Q7T2P7	Glutamine synthetase	glula	15	11	52603.3	944.46	1.04403	29.6139	29.5068	29.7496	29.3688	28.746	29.7862
Q7ZVF2	Glutamine synthetase	glulb	16	12	40276.2	582.61	0.895099	27.73	27.9297	28.8655	28.2499	27.7431	28.2291
F8W2P6	Glycerate kinase	glyctk	12	12	10380.4	177.15	0.889526	24.2947	24.2373	24.0664	24.2002	24.0368	24.0853
Q568N7	GM2 ganglioside activator	gm2a	2	2	1912.27	26.43	0.681717	22.6997	21.659	21.8456	21.867	22.9281	22.2847
Q1LVF8	GDP-D-mannose dehydratase	gmds	7	7	9456.72	91.15	0.73976	22.486	22.2767	23.1288	23.1284	22.2272	23.0577
Q7ZUD3	Glia maturation factor	gmfb	7	7	9820	146.19	0.788148	25.9474	25.7574	25.9791	25.9268	25.7728	26.2319
A0A286Y8P7	Mannose-1-phosphate guanyltransferase alpha-A	gmppaa	3	3	329.41	6.77	0.467766	17.9314	19.4403	20.2531	20.6012	19.4987	20.0306
F1R683	Mannose-1-phosphate guanyltransferase beta	gmppb	6	6	2571.96	10.51	0.659399	21.5245	22.1784	22.3642	22.3644	21.9738	22.7485
Q1RLT1	GMP reductase	gmpr2	11	11	13774.1	188.62	0.750704	24.5112	24.2901	25.1536	24.8847	24.5293	24.9993
B8JLW8	Glutamine amidotransferase	gmps	11	11	6612.07	76.04	0.770562	22.7158	22.913	23.6579	23.1806	23.2275	23.2239
B3DI16	Gna11 protein	gna11a	22	7	60980.4	797.48	0.823839	26.8102	27.0112	26.8625	26.8935	27.0369	26.8094
Q5RKP9	Guanine nucleotide-binding protein (G protein), alpha 11b (Gq class)	gna11b	23	8	83384.2	940.73	0.768608	29.6161	29.7397	29.616	29.7203	29.7112	29.8965
Q5YKG3	G-protein alpha 13a	gna13a	11	7	26357.4	337.54	0.799205	22.9412	22.7898	22.7502	22.7812	23.2822	22.6051
F1QHJ3	Guanine nucleotide-binding protein (G protein), alpha 13b	gna13b	18	14	38444.1	583.38	0.627111	26.478	26.7353	27.0845	27.0599	27.3661	27.1087
Q7T3D3	Guanine nucleotide-binding protein (G protein), alpha-inhibiting activity polypeptide 1	gnai1	19	6	88651.6	1203.11	0.772144	26.9298	26.9103	26.7673	26.822	27.0172	27.1046
Q6TNT8	Guanine nucleotide binding protein (G protein), alpha inhibiting activity polypeptide 2	gnai2a	17	10	82680.4	1144.39	0.934253	28.5115	28.5266	28.4712	28.2715	28.5004	28.2489
Q7ZWI5	Guanine nucleotide binding protein (G protein), alpha inhibiting activity polypeptide 2	gnai2b	22	9	83833.2	1200.83	0.804211	30.7496	30.7589	30.8087	30.8067	30.9942	30.6765
A9JTC8	Gnai3 protein	gnai3	17	8	76922	1079.65	1.19159	24.8516	24.958	24.9917	24.2548	24.6161	24.389
Q7ZW82	Guanine nucleotide-binding protein (G protein), alpha-inhibiting activity polypeptide a	gnaia	14	3	71392.4	951.33	0.707525	23.2582	22.6158	22.4477	22.7502	23.38	22.9061
F1RE11	Guanine nucleotide-binding protein (G protein), alpha-activating activity polypeptide, olfactory type	gnal	12	4	35515.1	409.45	0.748125	23.2556	23.7423	23.5987	23.7431	23.9026	23.4241
Q6PUS6	GNAS complex locus	gnal2	15	5	44178.9	513.34	0.857508	24.9622	25.0378	24.9029	25.0531	24.9576	24.7746
Q6PBP1	Guanine nucleotide binding protein (G protein), alpha activating activity polypeptide O	gnao1a	22	17	231078	3171.62	0.824185	32.3508	31.8419	32.1064	31.8034	32.4122	32.1376
Q6P967	Guanine nucleotide-binding protein (G protein), alpha-activating activity polypeptide O, b	gnao1b	17	14	170790	2096.81	0.777692	27.7116	28.1203	28.2091	27.9991	28.372	27.9752
B8JLJ7	Guanine nucleotide-binding protein (G protein), q polypeptide	gnaq	17	9	38517.1	404.96	0.603792	23.5121	23.5999	24.0271	24.1769	24.2343	24.1288
F1QJX7	GNAS complex locus	gnas	17	9	46257	589.24	0.858409	27.2011	27.4614	27.3935	27.3692	27.4956	27.0691
Q90WX6	Guanine nucleotide-binding protein (G protein), alpha transducing activity polypeptide 1	gnat1	5	3	15821.9	212.18	0.896773	20.1758	19.2109	19.3895	19.302	18.969	20.1939
A0A0G2LAU9	Uncharacterized protein	gnaz	16	15	38992.8	458.98	0.837407	27.431	27.6054	27.5249	27.7214	27.3747	27.4504
Q803H5	Gnb1l protein	gnb1b	17	10	91300	1176	0.780772	29.3867	29.2241	30.0242	29.5564	29.878	29.4889
Q5BJ11	Gnb2 protein	gnb2	18	8	79082.1	1035.77	0.853096	31.495	31.159	31.0649	31.1083	31.1977	31.3179
E7F0T7	WD_REPEATS_REGION domain-containing protein	gnb4a	13	4	65181.2	792.5	1.07601	25.2356	25.4685	25.3986	25.3131	24.9018	24.788
A0A2R8RKX9	Guanine nucleotide-binding protein (G protein), beta polypeptide 4b	gnb4b	17	12	26361.8	425.46	1.03946	27.6047	27.6287	28.2204	27.7804	27.29	27.4331
F1R9V4	Guanine nucleotide-binding protein subunit beta-5b (Fragment)	gnb5b	5	5	8203.18	89.58	0.90409	24.5899	24.3406	24.5774	24.2979	24.1083	24.7552
Q6NV23	Guanine nucleotide-binding protein subunit gamma	gng12a	5	5	9127.07	104.47	0.941943	26.3467	26.2378	26.0535	25.7174	26.12	26.2766
Q6DH00	Guanine nucleotide-binding protein subunit gamma	gng13b	6	6	12741.2	154.7	0.840744	27.6993	27.4698	27.784	27.5198	27.8636	27.5378
Q15KE4	Guanine nucleotide-binding protein subunit gamma	gng2	5	4	7973.82	106.89	0.924522	26.4666	25.948	25.7328	25.8125	25.6961	26.1957
Q90Z40	Guanine nucleotide-binding protein subunit gamma	gng3	5	4	15061.8	169.39	0.778075	26.5455	25.8218	25.9587	26.08	26.1851	26.3642
A0A2R8RVZ7	Guanine nucleotide-binding protein subunit gamma	gng4	5	5	12283.6	123.07	1.04209	25.5668	25.5988	25.5035	25.2928	25.1197	25.2953
Q6TH03	Guanine nucleotide-binding protein subunit gamma	gng5	4	4	3748.41	47.15	1.04703	25.0811	24.2725	24.908	24.0346	24.496	24.7493
Q6DGZ5	Guanine nucleotide-binding protein subunit gamma	gng7	7	7	10354.3	142.29	1.12558	26.4363	25.7614	26.3299	25.4808	25.694	26.0581
F1QAU7	Glyceronephosphate O-acyltransferase	gnpat	6	6	2173.38	24.37	0.756841	21.1738	21.7332	21.3807	21.5382	21.8944	21.278
Q567X3	Glucosamine-6-phosphate isomerase	gnpda1	2	2	2500.34	22.32	0.705969	19.7849	19.8207	20.229	20.0695	20.5314	19.9578
E7F0E2	Glucosamine-6-phosphate isomerase	gnpda2	11	11	13286.4	164.37	0.965731	24.9146	24.4162	24.556	24.3893	24.2402	24.6254
A1IH00	Cis-Golgi matrix protein GM130	golga2	7	7	5692.32	75.52	0.765265	23.0702	22.7842	23.1618	22.8662	23.5242	23.0009
A2CEB4	Golgin A3	golga3	2	2	784.94	2.95	0.793951	26.64	25.9424	26.5191	25.8164	26.9044	26.5965
B8A4N9	Golgin subfamily A member 5	golga5	9	9	4968.16	69.3	0.812956	22.4209	22.4649	22.4712	21.8395	22.9136	22.7175
A8E5H4	Golgin A7	golga7	4	4	3560.63	52.08	0.724884	22.4785	22.5969	22.5258	22.7701	22.7305	22.7103
A0A0R4IIW3	Golgin A7 family, member Bb	golga7bb	4	3	615.76	6.38	0.945036	21.8501	21.4082	22.1707	21.8898	20.9493	22.0518
F1QMB4	Golgin B1	golgb1	12	12	7194.16	65.35	0.884362	22.2625	22.2076	22.2894	21.9161	22.6715	21.921
E7FBP9	Golgi membrane protein 2	golm2	7	7	6134.71	82.56	0.936765	25.0956	24.6884	24.6594	24.4215	24.6684	24.8534
Q6PHG0	Golgi-associated PDZ and coiled-coil motif-containing	gopc	5	5	683.84	14.32	1.22339	21.533	21.744	21.725	20.7957	21.1362	21.4147
Q5U3V8	Golgi reassembly stacking protein 1	gorasp1a	6	6	4546.38	44.69	0.879946	23.2397	22.5156	22.4	22.4896	22.9202	22.5163
F1RBF9	Golgi reassembly-stacking protein 2	gorasp2	4	4	4697.6	71.29	0.857242	21.5911	22.1521	22.1204	21.8411	21.8507	22.0557
Q7T366	Golgi SNAP receptor complex member 2	gosr2	2	2	2537.43	34.57	0.66112	20.7033	20.5609	20.6705	20.7753	21.4906	20.677
Q7ZUW8	Aspartate aminotransferase	got1	25	25	49767.6	899.19	0.81702	29.0365	28.6681	29.6299	29.2546	28.8847	29.2871
Q7ZWF5	Aspartate aminotransferase	got2b	29	29	106190	1530.69	0.821348	30.5513	30.5624	30.346	30.6183	30.4622	30.4483
E7EZX6	Glycosylphosphatidylinositol anchor attachment 1	gpaa1	3	3	1201.25	14.79	0.803052	20.9943	20.5147	20.2499	20.3704	20.7567	20.7984
E7F6M7	Glycerol-3-phosphate acyltransferase 1, mitochondrial	gpam	10	10	7050.36	70.56	0.686394	22.6008	23.3526	21.3999	23.3237	22.4146	22.4608
Q568E8	Glypican-1 (Fragment)	gpc1a	9	9	9885.86	115.44	0.709593	24.1418	23.5933	23.6649	23.6435	24.4538	24.0047
F1QVG5	Glypican-1	gpc1b	18	2	23383.5	288.9	0.849538	25.9893	25.2548	25.2527	25.4758	25.6487	25.2953
Q90Z52	Glypican Knypek	gpc4	3	3	6357.52	81.57	0.594909	21.5443	21.6602	20.9732	21.6275	22.2667	21.7486
A0A0H2UKP8	Glypican 5a	gpc5a	2	2	1110.14	7.25	0.921451	20.0324	18.6487	19.6877	19.0508	20.1928	18.6964
V5NF21	Glypican 5b	gpc5b	2	2	1262.11	6.62	0.721539	19.8488	18.877	19.3638	19.1448	20.0429	19.5317
A7MBT1	Glypican 6a	gpc6a	3	3	2602.88	38.3	1.51916	23.0441	20.4932	21.4261	19.3795	21.6293	21.362
F1QGK0	Glycerol-3-phosphate dehydrogenase [NAD(+)]	gpd1b	10	9	7327.66	85.62	0.473457	23.9126	24.4106	21.4457	23.5011	24.9783	23.7427
F1Q555	Glycerol-3-phosphate dehydrogenase, mitochondrial	gpd2	36	36	49875.8	735.68	0.791283	27.0336	27.1498	26.955	27.1822	27.4024	26.7843
D3KYK9	Domain E	gphna	38	2	42477.3	761.65	0.931085	26.2681	26.5444	26.5313	26.4699	26.4012	25.9989
D3KYL2	Domain E	gphnb	39	16	42838.4	893.4	0.834657	28.2142	28.0729	28.2721	28.0651	28.345	28.1486
Q5XJ09	Glucose-6-phosphate isomerase	gpia	31	27	76029	1182.42	0.900582	29.9894	29.8032	30.1092	29.8279	29.7729	29.9714
Q8UUT4	DMbeta1	gpm6aa	6	3	32727.7	398.53	0.849579	29.9615	30.4095	30.0513	30.388	30.2824	29.6746
Q6DI17	Glycoprotein M6Ab	gpm6ab	11	8	35088.1	405.53	0.827076	31.1718	31.0716	30.924	31.1873	30.907	31.112
Q8UUT0	DMgamma1	gpm6ba	7	7	20508.5	342.4	0.62914	28.5465	28.7111	28.2761	29.1124	28.7166	28.9275
F1QGY8	Glycoprotein M6Bb	gpm6bb	4	2	5886.51	62.93	0.895015	25.4356	25.0781	24.8277	24.9969	24.7808	25.2609
Q5CZM4	Glycoprotein M6Bb	gpm6bb	5	3	9839.35	129.68	0.776053	27.9436	27.7298	27.3699	27.7864	27.8362	27.7353
A0JMH7	G protein-coupled receptor 107	gpr107	3	3	1741.83	30.55	0.591578	19.8575	20.0109	20.233	20.3604	20.5241	20.7062
R4GDZ3	G protein-coupled receptor 108 (Fragment)	gpr108	2	2	148.57	10.15	0.527594	20.3684	19.137	19.6465	20.0569	20.516	20.5637
A0A0G2L4S1	G_PROTEIN_RECEP_F1_2 domain-containing protein	gpr151	4	4	3447.86	34.42	0.949345	21.942	22.0453	22.1441	21.6566	21.9648	21.9522
E7FE35	G protein-coupled receptor 158a	gpr158a	25	23	24152.8	352.84	0.771159	26.4335	25.9614	26.4951	26.2507	26.5118	26.4694
E7FGF1	G protein-coupled receptor 158b	gpr158b	12	11	7471.57	136.56	0.662291	24.0946	23.8776	24.215	24.3432	24.6601	24.1846
F8W2E5	G protein-coupled receptor 37-like 1a (Fragment)	gpr37l1a	6	6	7563.72	111.59	0.616879	25.7497	25.616	25.4384	25.9986	26.2332	25.8803
F1R116	G protein-coupled receptor 37-like 1b	gpr37l1b	6	6	11265.2	94.76	0.92846	28.1149	27.5571	28.05	27.3001	28.1914	27.769
X1WEL2	G protein-coupled receptor, class C, group 5, member Ba	gprc5ba	2	2	2621.94	44.93	0.772108	23.1275	23.4004	23.2472	23.0809	23.5132	23.5175
A0A0R4IHV6	G protein pathway suppressor 1	gps1	9	9	11643.6	125.75	0.871198	24.0863	24.1464	24.2408	24.0297	23.9684	24.2893
A2BII1	Alanine aminotransferase 2-like (Fragment)	gpt	9	9	9485.8	139.41	0.799802	23.7481	23.691	24.3132	23.8924	23.9636	24.0803
F6NYT7	Glutathione peroxidase	gpx1a	12	12	11332.4	133.57	42.3716	25.9192	26.2827	25.826	16.2931	24.7369	NaN
Q802G2	Glutathione peroxidase (Fragment)	gpx4a	4	4	2280.02	28.1	0.706381	21.8111	22.6355	22.2924	22.352	22.474	22.6346
C3S171	Glutathione peroxidase	gpx4b	9	9	15809.3	176.45	0.926742	26.1121	25.939	26.1467	25.8158	25.8798	26.0487
E7F6T2	GRAM domain-containing 4b	gramd4b	3	3	1457.81	12.99	0.931404	20.1306	19.9533	20.1494	19.7035	20.1896	19.8649
Q6PC73	Growth factor receptor-bound protein 2	grb2b	10	5	8549.29	93.71	0.924692	24.7844	24.3487	24.7254	24.2259	24.5259	24.6628
A0A2R8Q1L9	Glutamate receptor, ionotropic, AMPA 1a	gria1a	11	7	10347.8	99.37	0.862318	24.0811	23.4228	23.623	23.6027	23.613	23.7696
B3DH66	Glutamate receptor	gria2a	23	9	36811.8	429.9	0.757479	24.8884	25.1239	24.8544	24.9804	25.0297	25.2761
A2CG69	Glutamate receptor	gria3a	15	3	19918.9	211.34	0.636689	22.4278	21.7318	21.292	22.3479	22.0682	22.2067
F1QA08	Glutamate receptor	gria4a	10	2	16117.7	159.81	0.860768	22.1584	22.4552	22.5673	22.3828	22.5177	22.1466
Q71E58	Glutamate receptor	gria4b	12	4	14919.4	175.51	0.760692	23.4522	23.1915	23.4279	23.3362	23.8802	23.2563
X1WH07	Glutamate receptor	grid1a	6	4	3924.9	53.48	0.701211	22.7375	21.5219	22.2943	22.2767	22.5458	22.4847
R4GDN8	Glutamate receptor	grid1b	10	8	4358.43	68.44	0.797571	23.6832	23.2672	23.7831	23.409	24.0022	23.5184
B3DGN4	Glutamate receptor	grid2	33	32	45710.5	710.11	0.628676	27.452	27.2324	27.0158	27.5674	27.8079	27.551
F1R9I3	Glutamate receptor, ionotropic, delta 2 (Grid2)-interacting protein, a	grid2ipa	5	5	3191.3	26.44	0.743433	21.2174	20.7925	20.7001	20.9969	21.2075	21.006
T1ECU9	Glutamate receptor, ionotropic, delta 2 (Grid2)-interacting protein, b	grid2ipb	4	4	4521.95	36.76	0.864766	20.3096	20.3819	20.345	20.262	20.4236	20.197
E9QGN5	Glutamate receptor	grik1a	2	2	159.52	5.21	0.933935	21.3413	20.4676	20.3356	20.2089	20.8563	20.5924
E7F101	Glutamate receptor	grin1a	16	4	15412.1	172.57	0.749858	25.2845	24.8875	24.9383	25.2384	25.2257	25.1093
A0A0R4IGA0	Glutamate receptor	grin1b	15	3	13224.8	141.17	0.666213	21.6695	21.5107	20.9266	22.6003	21.095	21.3865
F6P6I2	Glutamate receptor	grin2aa	9	8	7909.05	87.13	0.747849	21.9801	22.4687	22.3247	22.8391	22.4326	21.9766
A0A2R8QLP2	Glutamate receptor	grin2ab	3	2	3636.81	34.87	0.988237	19.5165	20.1062	19.5007	20.1739	18.6445	19.5734
A2BH14	Glutamate receptor	grin2bb	3	2	2542.34	16.5	0.509327	18.4962	19.8245	19.6262	20.7721	19.9319	19.3801
A0A0R4IVS6	Glutamate receptor-interacting protein 1	grip1	8	7	3563.54	58.58	0.890748	22.3574	22.436	22.2483	21.9291	22.2946	22.5361
B0UYE9	GRIP1-associated protein 1	gripap1	14	14	7215.31	81.53	0.86317	24.2238	23.9918	24.393	24.0081	24.1324	24.3222
B5LZ08	G protein-coupled receptor kinase	grk3	13	13	11219.7	105.94	1.02999	24.5641	24.2996	24.7972	24.0153	24.2553	24.4798
Q08CJ6	G protein-coupled receptor kinase	grk4	7	6	7615.4	95.03	0.689805	21.0175	21.5305	21.8149	21.6609	21.3647	22.1616
F1R6F6	G protein-coupled receptor kinase	grk5l	4	3	3860.28	37.52	0.903706	22.1307	22.9286	22.8554	22.7938	22.1347	22.6417
E7F3T7	G protein-coupled receptor kinase	grk6	9	8	9710.47	139.8	0.786038	23.678	23.5023	23.7287	23.5677	23.8377	23.7627
Q32PS5	GrpE protein homolog	grl1	8	8	13081	146.01	0.812256	25.8547	25.6079	25.2984	25.5155	25.6063	25.7564
A0A0R4J6Q8	Glutamate receptor, metabotropic 1a	grm1a	21	17	30905	352.6	0.545458	26.1974	25.9292	26.1157	26.3513	26.9557	26.7758
A0A0R4IU63	Glutamate receptor, metabotropic 1b	grm1b	14	10	12575.6	209.49	0.751619	23.741	24.2259	24.1909	24.0404	24.4818	24.0886
A0A2R8RTB4	Glutamate receptor, metabotropic 2a	grm2a	7	3	6641.26	111.97	0.773792	20.9982	21.8113	21.4248	21.5832	21.4916	21.4867
A0A2R8Q2Z3	Glutamate receptor, metabotropic 2b	grm2b	20	15	33040.2	348.71	0.591921	26.8721	26.3124	26.568	26.7697	27.2503	27.2193
A3KPM6	Metabotropic glutamate receptor 3	grm3	20	17	23938.5	303.47	0.677828	25.9837	25.6892	25.2767	25.8207	26.2151	25.814
U3N6H8	Metabotropic glutamate receptor 5a	grm5a	18	10	18706.9	218.17	0.740905	25.4981	25.1682	25.3009	25.3386	25.6458	25.4979
A0A0G2KHT7	Glutamate receptor, metabotropic 5b	grm5b	15	7	12574	167.54	1.18912	24.6387	23.9121	24.795	24.3023	22.8054	24.7055
B0UYJ3	Glutamate receptor, metabotropic 6a	grm6a	4	2	2606.87	27.89	0.65034	18.9499	19.4722	19.54	19.8366	19.7085	19.4963
E7FH00	Glutamate receptor, metabotropic 8a	grm8a	16	10	16420	174.36	0.84109	25.2235	25.042	24.8711	25.0213	25.2631	24.8184
E7F4Z5	Glutamate receptor, metabotropic 8b	grm8b	10	4	9653.31	100.1	0.855282	22.9131	22.3458	22.0659	22.1444	22.7044	22.3698
F8W4V6	G-rich RNA sequence-binding factor 1	grsf1	10	10	10787.2	104.81	0.873926	25.4767	25.4259	25.2456	25.5704	25.0427	25.3356
Q1LYN4	[Tau protein] kinase	gsk3aa	12	2	17007.3	214.89	0.872722	20.9345	22.1231	21.8617	21.6571	21.244	21.8246
Q9YH61	[Tau protein] kinase	gsk3ab	17	10	21145	298.48	0.940709	25.7317	26.1455	26.1534	25.9112	25.7098	25.8914
Q9YH60	Glycogen synthase kinase-3 beta	gsk3ba	18	9	16145.3	329.38	0.867391	26.0539	26.061	26.2909	25.9916	25.8886	26.3586
B8JIQ1	Glycogen synthase kinase-3 beta	gsk3bb	11	4	7245.52	130.37	0.829192	21.1614	21.7552	21.7409	21.6928	21.4497	21.5428
A0JMI5	Actin-depolymerizing factor (Fragment)	gsna	12	2	19927.2	225.47	0.70559	25.8804	25.779	25.2865	25.9652	25.8922	25.8151
A0A2R8RZF5	G1 to S phase transition 1	gspt1	8	6	6062.08	95.99	0.943643	21.7082	22.1348	22.266	21.4991	22.0341	22.044
Q7T358	G1 to S phase transition 1	gspt1l	11	9	9470.36	111.78	0.831752	23.6779	23.709	23.7271	23.4985	23.7704	23.8597
E7FGA5	Glutathione reductase	gsr	4	4	3552.58	42.12	0.820241	21.3322	21.4782	21.2828	21.3955	21.8963	20.8762
Q5XJT8	Glutathione synthetase	gss	2	2	2175.59	21.77	1.0246	19.03	20.0427	19.9724	20.6284	18.6149	18.9138
Q6P962	Glutathione transferase	gsta.1	7	2	4247.71	64.88	3.70397	24.4485	24.7404	24.8855	22.924	22.0766	22.6238
Q6DGU9	Glutathione S-transferase kappa	gstk1	10	9	13711.9	259.24	0.795238	26.7495	26.8335	27.0181	26.8522	26.9427	27.0151
B8JIS8	Glutathione transferase	gstm.1	17	9	40527.2	481.65	0.765628	27.5147	27.2802	27.7932	27.8184	27.3445	27.7984
A8KBR8	Glutathione transferase	gstm.2	13	5	22345	283.72	0.381645	22.8772	21.9417	22.7298	24.0141	23.3637	23.5572
F1QN72	Glutathione-dependent dehydroascorbate reductase	gsto1	15	14	16656.3	190.06	1.03909	26.2248	26.3611	26.9775	26.3759	26.0189	26.2199
F1QBZ6	Glutathione-dependent dehydroascorbate reductase	gsto2	5	4	3262.28	36.64	1.04085	21.7649	21.7116	22.2543	22.0072	21.908	20.8596
Q9DDU5	GST class-pi	gstp1	13	13	35530.8	374.66	0.952135	29.0946	29.2579	29.4241	29.1208	29.0727	29.0125
Q1L907	Glutathione S-transferase rho	gstr	13	13	43632.5	494.15	0.78783	28.3103	28.1799	28.8246	28.3416	28.6259	28.5967
F1R826	Glutathione transferase	gstt1b	4	4	3982.44	51.65	1.29559	21.5769	22.5442	22.4319	22.4689	21.0964	21.084
B0V1J9	Glutathione transferase	gstt2	7	7	7121.61	82.52	1.05641	23.6779	23.7425	23.6474	23.1855	23.4221	23.4399
X1WBU0	Maleylacetoacetate isomerase	gstz1	6	6	2909.24	37.33	0.923277	22.8564	22.8225	23.0454	23.3146	22.6239	22.3485
A7MCQ3	General transcription factor IIF subunit 2	gtf2f2a	3	3	445.76	2.92	1.63026	19.3876	18.4866	18.4373	18.7231	16.5379	18.1524
F1R096	General transcription factor IIH, polypeptide 4	gtf2h4	5	5	8096	80.55	0.751271	22.0605	22.2965	22.7392	22.6503	22.387	22.5139
A0A2R8Q4F9	Guanylyl cyclase domain-containing 1	gucd1	2	2	330.76	4.41	0.601876	18.1107	17.2268	17.3827	17.5567	18.4743	18.1037
E7EZW5	Guanylate cyclase	gucy1a1	4	3	2897.17	12.24	0.778781	20.0763	20.1595	20.4999	20.3993	20.3944	20.2413
F1R7F5	Guanylate cyclase	gucy1a2	7	6	2155.73	66.64	0.642935	22.8092	22.2392	22.568	22.6896	23.0965	22.9594
F1QNR4	Guanylate cyclase	gucy1b1	15	15	13458.4	162.17	0.87948	24.006	24.1079	24.2272	23.9874	24.1646	23.9621
Q6IQG1	Guanylate kinase	guk1a	7	7	4180.58	103.84	0.756557	22.7879	22.5825	22.798	22.8317	23.0467	22.7146
F1QGS9	Beta-glucuronidase	gusb	4	4	7174.31	68.98	0.874792	22.2589	22.0942	21.6329	21.7328	22.1498	21.8996
Q803Q1	Glycogenin 1	gyg1a	6	5	9780	145.35	1.01524	24.3427	24.1309	24.7055	23.9358	24.0073	24.3877
Q6IQP1	Glycogenin 1b	gyg1b	3	2	2734.47	26.85	2.44527	20.537	19.4691	20.5677	18.7104	18.6386	18.572
Q7SYB8	Glycogen [starch] synthase	gys1	9	7	4642.13	55.59	0.644495	22.2353	23.1185	23.6243	23.325	23.2763	23.4954
Q6NYV3	H1.0 linker histone	h1-0	5	4	4878.2	50.54	1.66702	26.7527	24.8805	24.573	23.9254	24.4347	24.8516
A2BFY9	Histone H2A	h2az2a	4	4	10486.5	160.72	1.38499	28.4878	27.6092	26.7272	26.3406	27.1596	27.1317
A0A0R4IS69	3-hydroxyanthranilate 3,4-dioxygenase (Fragment)	haao	2	2	942.02	9.05	1.48444	21.6822	20.5143	21.6594	19.9816	20.8308	20.5508
B0V199	Very-long-chain (3R)-3-hydroxyacyl-CoA dehydratase	hacd2	4	4	1620.6	22.51	0.86452	22.3974	22.0101	21.9543	21.7044	22.3758	22.1287
Q6NYI5	2-hydroxyacyl-CoA lyase 1	hacl1	13	13	15943.2	189.04	1.47629	28.2924	26.9062	26.2532	26.0425	26.4449	26.4957
Q6DI22	Hydroxyacyl-CoA dehydrogenase	hadh	11	11	15780.6	229.4	0.879087	25.4534	25.5659	25.4903	25.4514	25.5595	25.2736
A7YT47	Enoyl-CoA hydratase	hadhaa	32	27	77591.5	1082.4	0.903491	28.0328	27.9002	27.8598	27.7371	28.27	27.442
F1QYX8	Enoyl-CoA hydratase	hadhab	34	16	152953	1854.01	0.757859	29.7547	29.8636	29.8874	29.7824	30.2637	29.8767
Q7ZTH6	Hydroxyacyl-Coenzyme A dehydrogenase/3-ketoacyl-Coenzyme A thiolase/enoyl-Coenzyme A hydratase (Trifunctional protein), beta subunit	hadhb	18	2	83969.7	1157.92	0.816653	27.4905	27.9952	27.8191	27.9302	28.1387	27.3298
A0A2R8RRC9	Hydroxyacyl-CoA dehydrogenase trifunctional multienzyme complex subunit beta	hadhb	20	4	66004.6	992.07	0.810845	29.4727	29.5299	29.6181	29.5059	29.8923	29.3471
A4JYQ1	Si:dkey-235h8.3	hapln2	2	2	638.15	7.35	1.014	18.9498	18.7697	19.0069	18.3416	19.5073	18.0345
Q1LV25	Hyaluronan and proteoglycan link protein 4	hapln4	3	3	533.79	7.42	0.828439	20.5107	20.1365	20.5709	20.3821	20.7552	20.1127
Q66HY3	Histidyl-tRNA synthetase	hars	8	8	8925.99	115.2	0.838409	24.4646	24.5523	24.6962	24.8642	24.2902	24.5388
Q7SZV9	Novel alpha-globin	hbaa1	10	3	147389	1779.93	0.668162	27.6475	28.4631	28.0339	29.4543	27.765	27.8876
Q6DGK4	Zgc:92880 protein	hbba2	10	10	17294	232.56	0.200317	25.4172	25.3656	24.9056	28.4091	26.1568	27.2987
F1QPK2	Holocytochrome c-type synthase	hccsa.1	8	6	9620.9	83.23	0.785839	23.3419	22.9708	22.6827	23.212	23.433	22.6107
Q803H2	Holocytochrome c-type synthase	hccsb	6	4	9303.41	133.02	0.655835	23.5791	22.2442	23.4515	23.5871	23.771	22.9597
A0A2R8Q6N1	Host cell factor C1a	hcfc1a	13	5	9735.73	155.73	0.907295	22.6341	21.9156	22.1858	21.6869	22.5184	22.1685
A8WIP5	Host cell factor C1b	hcfc1b	24	16	20792.8	265.83	0.954425	25.9091	25.7019	25.85	25.2591	25.73	25.8911
A0A0R4IRW0	Hyperpolarization-activated cyclic nucleotide-gated potassium channel 1	hcn1	21	18	26355.1	347.01	0.67027	25.6201	25.4159	25.5282	25.5869	26.2978	25.6282
F1Q9R9	Hyperpolarization-activated cyclic nucleotide-gated potassium channel 2b (Fragment)	hcn2b	8	4	4165.91	84.37	0.771535	21.7903	22.6831	22.2545	22.633	22.4168	22.018
A0A2R8QIW0	Histone deacetylase 1	hdac1	9	9	8510.1	108.74	1.29198	24.0607	23.8894	22.8561	22.4506	23.224	23.24
Q6GMJ4	Zgc:91942 protein	hdac11	11	11	9624.58	202.48	0.755869	25.5063	25.286	25.3995	25.4009	25.8211	25.3984
Q08BS8	Histone deacetylase	hdac4	8	8	4455.69	56.7	0.765595	22.5764	22.7795	22.5218	23.0091	22.2706	22.9712
E7FH14	Histone deacetylase	hdac5	5	5	1642.8	18.9	0.683014	21.4537	21.335	23.1985	21.3305	22.9184	22.6056
A7YT55	Hdac6 protein (Fragment)	hdac6	3	3	160.02	13.45	1.04556	19.6585	20.4021	20.7759	20.1861	19.5311	20.1438
E7F4R5	Phosphorylase b kinase regulatory subunit	hdac8	7	6	1329.73	47.84	0.629957	21.8903	21.1902	22.0217	21.7299	22.4698	22.1197
Q5FVD1	Zgc:92612	hdgfl3	3	3	2596.39	29.18	0.910953	22.2587	21.3981	22.5636	21.8934	22.3263	21.6215
A0A2R8QDE7	Haloacid dehalogenase-like hydrolase domain-containing protein 3	hdhd3	6	6	6445.06	77.37	0.848442	22.2966	22.2991	22.2009	22.4331	22.0746	22.2176
A0A0R4IJ50	Haloacid dehalogenase-like hydrolase domain-containing 5	hdhd5	3	3	891.25	1.92	0.769666	17.7304	19.5847	19.3109	19.4779	18.7423	18.7561
Q7ZU44	High density lipoprotein-binding protein (Vigilin)	hdlbpa	13	13	9905.2	111.02	1.33237	23.3601	24.6703	23.4508	22.8237	23.5483	23.0844
E7FCA5	High density lipoprotein-binding protein b	hdlbpb	3	3	2176.19	17.46	1.1355	18.1909	19.3845	20.404	19.2977	19.624	17.7249
E9QH09	HEAT repeat-containing protein 5A	heatr5a	3	3	924.92	5.48	0.81124	17.0748	17.9123	18.3704	17.6812	18.1192	17.6797
A0A0R4ISV1	HEAT repeat-containing 5B	heatr5b	4	4	524.13	2.02	1.37068	18.5223	18.5538	19.4327	17.8503	18.6002	17.9107
Q5SPA1	Heme-binding protein 2	hebp2	4	4	1032.03	15.57	0.59169	21.7584	20.2901	21.2522	21.0967	21.9565	21.7359
A0A2R8PW57	HECT-type E3 ubiquitin transferase	hectd1	6	6	1849.8	3.31	1.16677	19.9542	20.4412	20.2426	19.7906	20.0553	19.3417
F1QF19	HECT domain-containing 3	hectd3	3	3	823.94	4.34	0.290798	17.5606	17.4285	18.1703	18.4062	19.8803	19.4358
A0A0G2L163	HECT domain-containing protein	hectd4	9	9	3469.6	28.13	0.892111	21.9152	21.1546	22.1487	21.4184	21.8558	21.6556
Q1LYI3	HECT-type E3 ubiquitin transferase	hecw1b	7	2	2288.2	39.96	0.702115	19.8666	20.3542	20.9007	20.2601	20.7489	20.8604
A0A2R8Q9I7	HECT-type E3 ubiquitin transferase	hecw2a	14	9	12887.1	98.84	0.63853	22.7408	22.3841	22.3816	22.6663	22.7188	23.2801
A0A2R8QAU8	Ig-like domain-containing protein	hepacam	5	5	5762.86	65.53	0.954466	24.4903	23.7046	23.3954	23.6807	23.8682	23.4602
F8W2R4	Hepatic and glial cell adhesion molecule a (Fragment)	hepacama	5	5	2258.59	80.33	0.683732	23.4854	23.8216	23.7292	23.7081	23.9085	24.2822
A0A2R8PX52	Hephaestin-like 1a	hephl1a	16	16	13482.1	218.44	0.610027	24.6416	24.2599	24.3197	24.4609	25.8348	24.2819
E7EYK8	HECT-type E3 ubiquitin transferase	herc2	3	3	1799.16	2.16	0.907232	18.9876	19.1157	19.3094	19.2069	18.9303	18.914
E7F700	HECT and RLD domain-containing E3 ubiquitin protein ligase 4	herc4	8	8	3802.82	35.86	1.54861	20.6852	20.0466	20.9638	20.7116	20.1047	18.2036
A0A2R8QM99	HESX homeobox 1	hesx1	14	14	21674.5	217.81	0.902852	24.3935	24.8982	24.7321	24.492	24.5846	24.6067
A0A2R8PV02	Beta-hexosaminidase	hexa	2	2	1901.41	17.55	0.660414	20.6747	20.4141	18.811	20.3082	20.6052	19.9993
A2BHD8	Beta-hexosaminidase	hexb	15	15	19700	227.28	0.98228	25.4786	25.157	25.3096	25.0834	25.1719	24.9846
Q08CN8	Beta-N-acetylhexosaminidase	hexdc	6	6	2289.39	28.32	0.572137	21.964	21.8101	22.862	23.0332	22.3271	22.9097
E9QCS7	Hepatocyte growth factor-regulated tyrosine kinase substrate	hgs	8	8	8160.56	89.86	0.905872	25.1163	24.5008	25.1723	24.5454	24.829	25.0601
F1QE62	3-hydroxyisobutyrate dehydrogenase	hibadhb	11	8	21620.4	370.96	0.960159	26.4791	26.7879	26.1302	26.5451	26.1941	26.0512
B0S642	3-hydroxyisobutyryl-CoA hydrolase, mitochondrial	hibch	15	15	17170.2	211.76	0.888336	25.2143	25.3161	25.6282	25.4535	25.5338	24.901
Q566Y4	HIG1 hypoxia-inducible domain family, member 2A	higd2a	3	3	906.28	65.01	0.822067	22.7731	22.6941	22.7498	22.8239	22.8028	22.6555
Q642J0	Histidine triad nucleotide-binding protein 1	hint1	5	5	10127.8	279.64	0.99255	24.8945	25.5984	25.8322	25.5965	24.9797	24.9984
A3KP93	Hint2 protein	hint2	4	4	3683.3	53.02	0.669475	23.6917	23.9875	23.7258	24.2138	23.9462	24.1989
E7F132	Histidine triad nucleotide-binding protein 3	hint3	4	4	3050.3	51.66	0.690836	22.6716	22.7598	22.5632	22.7531	23.4828	22.5767
X1WBM9	Huntingtin-interacting protein 1	hip1	17	15	19902.2	241.52	0.852612	24.2662	24.8001	24.895	24.0895	24.8647	24.9144
A2RV36	Zgc:158784 protein	hip1rb	12	11	9520.12	95.94	0.928342	22.8367	22.7819	22.7874	22.3671	22.5716	23.0063
A3KPR3	Histone H1 like	histh1l1	7	7	8157.56	90.65	1.87984	26.2884	24.3437	24.074	22.7971	24.41	23.9844
Q6NX09	Hexokinase	hk1	55	51	120185	1841.68	1.1163	30.8728	30.972	30.6959	30.5937	30.0806	30.6074
B8A5H6	Hexokinase	hkdc1	9	6	9523.96	103.22	0.466783	21.4147	21.3625	21.5032	21.7652	22.3759	22.6541
A8WFR6	Hlcs protein (Fragment)	hlcs	5	5	1458.44	15.79	0.865243	21.9786	21.3509	21.1959	21.2392	21.3178	21.8122
Q6IQA7	Histocompatibility (minor) 13	hm13	7	7	4403.28	49.77	0.710494	24.0716	23.7101	23.6694	23.8066	24.2333	24.1077
Q7ZVC6	High-mobility group box 1	hmgb1a	14	8	23040.8	280.38	0.787922	27.4026	26.8534	26.9803	27.0675	26.9315	27.4861
X1WFI9	High mobility group box 1b	hmgb1b	15	9	25363.1	331.43	0.762797	27.1592	26.5685	26.9547	26.9592	26.7163	27.396
Q32PT3	Zgc:123215	hmgb2a	6	6	7403.14	94.6	0.891667	24.1699	23.3127	24.0089	23.7798	23.38	24.0452
Q66IB6	High mobility group box 2b	hmgb2b	5	5	5518.95	61.98	1.14007	24.4479	23.7008	23.9048	23.734	22.9865	23.9829
A0A1D5NS50	High mobility group box 3a	hmgb3a	4	4	4681.71	51.68	0.952677	23.9154	22.2307	24.0104	22.8019	23.269	23.5127
Q567G0	High-mobility group box 3b	hmgb3b	5	5	3638.41	32.09	0.450204	22.031	21.4439	21.7311	22.4355	22.3752	23.0666
Q7ZV32	3-hydroxy-3-methylglutarate-CoA lyase	hmgcl	10	10	18346.4	213.43	0.739365	25.9863	25.8062	25.5251	25.8395	26.0177	25.9845
E9QI01	High mobility group nucleosomal-binding domain 7	hmgn7	5	5	14756.7	130.78	0.971222	25.2888	26.1282	25.8878	26.0854	25.1203	25.4426
A7MD59	Heme oxygenase	hmox2a	8	8	7873.83	132.8	0.722582	22.8989	23.0543	23.1359	23.1973	23.4847	23.0306
E9QDN3	Heme oxygenase (biliverdin-producing)	hmox2b	2	2	180.92	3.8	0.770662	21.3643	21.1136	21.317	21.2188	21.2679	21.6528
Q6NYB0	Zgc:77366	hnrnpa0a	9	9	13445.9	151.11	0.765239	24.9095	24.7389	23.9829	24.8928	24.7283	24.3854
Q6NYW8	Heterogeneous nuclear ribonucleoprotein A0	hnrnpa0b	8	8	11007.3	81.24	0.777987	24.2141	24.5882	23.8102	24.5128	24.0606	24.3429
Q7ZU48	Heterogeneous nuclear ribonucleoprotein A0,-like	hnrnpa0l	2	2	289.33	30.26	0.967817	21.249	22.4308	21.4754	22.0021	NaN	21.1141
E7FAQ8	Heterogeneous nuclear ribonucleoprotein A1a	hnrnpa1a	11	10	15634.6	194.87	0.934667	26.1351	25.8267	25.6132	25.6339	25.9441	25.5067
F1QFV2	Heterogeneous nuclear ribonucleoprotein A1b	hnrnpa1b	7	6	11505.1	148.44	1.10595	24.733	24.4785	24.1902	24.0713	24.2632	23.8485
F6P364	Heterogeneous nuclear ribonucleoprotein A3	hnrnpa3	8	8	8043.81	89.79	0.857845	23.3275	23.3378	22.8842	23.1863	23.5089	22.7352
Q7ZUJ9	Heterogeneous nuclear ribonucleoprotein A/B	hnrnpaba	13	8	17062.4	219.04	1.02827	26.9137	26.7071	26.2596	26.1559	26.5002	26.3209
Q6NYA1	Heterogeneous nuclear ribonucleoprotein A/Bb	hnrnpabb	8	3	9549.5	107.69	0.981264	22.7244	23.0387	22.2448	22.6026	22.8286	21.8758
Q803J4	Heterogeneous nuclear ribonucleoprotein C	hnrnpc	5	3	2840.59	35.46	0.91401	21.9435	21.3958	20.9585	21.2591	21.9755	20.6696
A0A2R8QHK1	Heterogeneous nuclear ribonucleoprotein D	hnrnpd	10	9	12238.4	121.65	1.05472	25.8353	25.3874	25.176	24.8701	25.6821	24.8332
Q7SXN2	Heterogeneous nuclear ribonucleoprotein D-like	hnrnpdl	8	7	6333.51	79.74	1.02838	23.6795	23.9309	23.2453	23.6276	23.3397	22.9844
F1QWB4	Heterogeneous nuclear ribonucleoprotein K	hnrnpk	5	4	2472.52	40.71	0.713903	22.3124	21.1383	20.9237	21.6658	22.0855	21.2989
A0A2R8RN29	Heterogeneous nuclear ribonucleoprotein L	hnrnpl	14	11	22879	245.38	1.0409	26.0582	25.5764	24.9441	24.8954	25.5754	25.1516
A8KC22	Heterogeneous nuclear ribonucleoprotein L2	hnrnpl2	12	9	17705.7	245.89	0.873571	24.9865	24.7647	23.6943	24.301	24.7328	24.214
F1R2E0	Heterogeneous nuclear ribonucleoprotein M	hnrnpm	18	18	16125.1	248.3	1.06869	25.9073	25.387	24.8575	25.0223	25.125	24.9342
A0A0R4IHZ5	Heterogeneous nuclear ribonucleoprotein R	hnrnpr	20	15	16596.2	271.41	0.934288	26.3369	26.378	25.6304	25.7779	26.0703	26.0085
E7F3J2	Heterogeneous nuclear ribonucleoprotein Ua	hnrnpua	5	4	2745.44	24.65	0.990384	21.7334	20.433	20.3763	20.4469	20.6021	20.7527
Q1ECZ7	Hnrnpu protein	hnrnpub	10	9	5545.94	81.2	1.03649	24.3009	23.442	22.4086	22.9901	23.2407	22.9827
Q6NUT5	Heterogeneous nuclear ribonucleoprotein U-like 1	hnrnpul1	5	3	2606.6	37.85	1.13117	21.3374	21.061	20.7795	20.4042	20.5309	20.9265
E7F071	Heterogeneous nuclear ribonucleoprotein U-like 1 like	hnrnpul1l	6	4	3551.86	40.76	0.863353	22.7808	21.8119	22.3245	21.6193	22.6647	22.4863
B8JLJ8	Heterogeneous nuclear ribonucleoprotein K	hnrpkl	9	8	6937.55	87.8	1.10094	24.248	24.0664	23.7811	23.5978	23.9186	23.3802
A0A0R4INT7	Homer scaffold protein 1b	homer1b	14	13	16241.2	213.59	1.08639	26.2544	25.7655	25.3224	25.1732	25.5045	25.5231
B0JZL8	Zgc:111960 protein	homer2	12	11	7603.25	97.44	1.48864	23.8997	23.4405	23.4803	22.2035	23.1809	22.9314
F1R1R1	Homer scaffold protein 3b	homer3b	4	3	4486.27	51.08	0.624742	23.3292	22.8875	22.6355	22.9385	23.3378	23.829
E7FAZ5	Heterochromatin protein 1-binding protein 3	hp1bp3	10	10	5063.2	67.28	1.64575	25.6883	24.0318	23.3138	22.5221	23.9334	23.6393
Q6PC34	Hippocalcin	hpca	15	7	22431.4	219.85	0.852531	26.1844	26.4997	26.5873	26.6937	26.0845	26.4009
Q7SXX4	Hippocalcin-like 1	hpcal1	10	2	10900.5	89.28	1.10494	22.1568	22.5581	22.7906	22.8865	20.9065	22.4978
A3KPW8	Visinin-like protein 1 (Fragment)	hpcal4	13	6	33180.6	366.21	0.798492	26.3471	26.1887	26.3492	26.2036	26.6445	26.2281
E7FH29	4-hydroxyphenylpyruvate dioxygenase	hpdl	2	2	2099.54	18.98	1.173	19.4168	19.2852	20.0448	18.9919	18.9024	19.379
A0A2R8QRE7	Hypoxanthine phosphoribosyltransferase	hprt1	7	7	8344.51	89	0.844565	23.8376	24.6956	24.9931	24.8616	24.0977	24.5154
F1R483	Hypoxanthine phosphoribosyltransferase	hprt1l	2	2	2498.6	22.29	0.805488	19.9672	20.3	20.6603	21.1435	20.0464	19.891
Q08CL6	Zgc:152945	hpxb	3	3	509.22	48.57	0.514129	22.618	22.7368	22.7275	23.8415	23.2447	23.0927
F6NVJ1	Heat shock 10 protein 1	hs1	10	10	37673.9	382.55	0.817687	27.868	28.3607	27.8009	28.2576	27.7577	28.1026
Q5BJ18	Heat shock factor-binding protein 1a	hsbp1a	2	2	2254.18	27.73	0.950409	18.2508	19.9023	19.0261	19.3928	19.5224	17.7014
Q5XJS8	Hsd17b10 protein	hsd17b10	13	13	24608	415.53	0.878688	27.2648	27.1953	27.1311	27.0715	27.1639	27.1328
A7MCK2	Hsd17b12b protein	hsd17b12b	5	5	6228.5	73.4	0.860651	25.022	24.9518	24.7628	24.8628	24.9054	24.835
A0A2R8QE67	Testosterone 17-beta-dehydrogenase 3	hsd17b3	4	4	3340.99	50.99	0.838152	21.0026	21.3395	21.0813	21.5172	21.253	20.6345
Q98TA2	17-beta-hydroxysteroid dehydrogenase type 4	hsd17b4	25	2	33060	554.71	0.891821	26.9545	27.5244	27.0278	27.2683	26.9712	26.9799
Q1LWX6	FabG (Beta-ketoacyl-[acyl-carrier-protein] reductase, E. coli) like	hsd17b8	5	5	262.26	11.52	0.864857	23.5161	23.5217	23.0262	23.0655	23.4007	23.4434
X1WFF1	Hydroxysteroid dehydrogenase-like protein 2 (Fragment)	hsdl2	10	10	18135.8	195.38	0.888382	26.5967	26.656	26.6798	26.3338	26.69	26.6382
Q5RG12	Heat shock protein 90, alpha (cytosolic), class A member 1, tandem duplicate 2	hsp90aa1.2	39	38	71941.6	951.58	0.896302	28.0914	28.2409	28.3941	28.2341	27.8481	28.3353
A0A286YAP4	Heat shock protein 90, beta (grp94), member 1	hsp90b1	44	44	58044.8	847.44	1.05378	27.876	28.6015	27.7009	27.7246	27.8014	27.6428
F1Q8K1	Heat shock protein 12A	hspa12a	31	29	50730.8	685.32	0.736412	27.4982	27.2879	27.1517	27.3716	27.6652	27.4424
Q7ZU46	Heat shock protein 4, like	hspa4a	21	12	24428.9	248.4	0.843812	23.4538	23.736	23.867	24.2987	22.9913	23.7191
Q7ZUM5	Heat shock 70 kDa protein 4	hspa4b	32	23	40399.2	539.09	0.838887	26.6583	26.4487	26.8547	26.6157	26.4913	26.8321
X1WBR5	Heat shock protein 4-like	hspa4l	40	38	66274.1	832.86	0.834	26.7823	27.0643	27.1235	27.3787	26.6455	26.9488
Q6P3L3	78 kDa glucose-regulated protein	hspa5	31	29	70521.3	875.52	1.05721	27.8089	28.5447	27.2561	27.4689	27.6261	27.4912
Q6NYR4	Heat shock cognate 71 kDa protein	hspa8	41	10	120444	1736.97	0.884886	31.1032	31.0535	31.0314	30.9715	30.8415	31.1216
F1R9V3	Heat shock protein family A (Hsp70) member 8b	hspa8b	38	14	73241.3	1058.5	0.915309	25.1589	25.5262	25.4981	25.3436	25.1977	25.2422
F1QFC0	75 kDa glucose-regulated protein	hspa9	34	33	67569.6	827.68	0.880771	28.2978	28.3669	28.0919	28.2278	28.203	28.0925
A4VAK4	Heat shock 27 kDa protein	hspb1	6	6	5031.11	69.22	0.583325	22.6756	22.4478	22.1816	23.0039	22.9937	22.8574
Q803B0	60 kDa chaperonin	hspd1	37	37	111458	1674.06	0.759863	30.1397	30.1859	30.3003	30.164	30.4335	30.4341
A0A0R4IZA6	Heparan sulfate proteoglycan 2	hspg2	12	12	5703.95	50.03	2.30725	22.6832	22.3699	20.6091	20.1086	21.6987	19.4536
Q90Z77	HIV-1 Tat interactive protein 2	htatip2	16	16	15577.9	262.57	0.824013	25.2418	25.1299	25.1654	25.0265	25.3606	25.2049
B7ZDE9	Huntingtin	htt	34	34	27519.1	300.88	0.875026	24.8069	24.5984	24.9792	24.5424	24.5935	25.0437
F1QL68	HECT-type E3 ubiquitin transferase (Fragment)	huwe1	59	59	44688.4	602.84	0.902107	25.8823	26.0023	26.2599	25.9403	25.7816	26.0857
F1QS97	Hydrogen voltage-gated channel 1	hvcn1	2	2	NaN	3.74	2.49039	19.9068	19.4706	19.9017	17.9866	18.339	18.2216
F1QNK8	Putative hydroxypyruvate isomerase	hyi	2	2	2967.1	20.98	0.69062	20.5117	18.2365	20.1601	19.3977	19.6365	20.6934
A0A2R8QLL5	Hypoxia up-regulated protein 1	hyou1	16	16	12038.6	230.37	0.793197	24.8291	24.71	24.4949	24.499	25.0534	24.7016
Q6PGU7	Isoleucyl-tRNA synthetase	iars1	30	13	23477.3	271.98	0.890962	25.429	25.2291	25.2737	25.1667	25.2901	25.192
F1QUQ0	Isoleucyl-tRNA synthetase	iars2	32	32	33882.9	511.38	0.81612	26.6429	26.7229	26.5932	26.837	26.6263	26.5923
Q08C59	Zgc:153540	iba57	6	6	5889.61	57.58	0.456327	21.7894	22.008	22.5357	23.137	22.7848	23.024
A0A0R4IDC8	Islet cell autoantigen 1-like	ical1	5	5	6274.53	67.44	0.901148	21.2109	21.5692	22.0064	21.6032	20.7348	22.1162
F1R8F2	Intercellular adhesion molecule 3	icam3	3	3	3912.6	53.99	1.00263	23.6551	22.6161	23.5211	22.3516	23.9008	22.7458
A5A8J7	Insulin-degrading enzyme	ide	2	2	2138.69	14.02	0.796566	20.4761	20.0177	20.9013	20.1976	20.7234	20.6758
A0A2R8QMB7	Isocitrate dehydrogenase [NADP]	idh1	18	17	31401	360.73	0.850054	25.638	26.2346	26.3137	25.971	25.98	26.1556
Q7ZUP6	Isocitrate dehydrogenase [NADP]	idh2	34	33	134535	1795.56	0.790358	31.4655	31.8637	31.6203	31.9323	31.6406	31.6121
Q6NV33	Isocitrate dehydrogenase [NAD] subunit, mitochondrial	idh3a	15	15	49964.4	687.03	0.907711	28.5336	28.6591	28.5509	28.6468	28.3214	28.4116
A7E278	Idh3g protein	idh3g	3	3	736.2	4.92	1.53547	21.4151	21.0266	20.6735	19.927	20.1256	20.4238
F1QZA4	Isocitrate dehydrogenase [NAD] subunit, mitochondrial	idh3g	12	12	14541.2	295.42	0.797109	27.2514	27.4787	27.4528	27.6729	27.4189	27.2896
Q6PI45	Zgc:55347	igbp1	6	6	3825.39	55.6	0.870505	22.3895	21.8006	22.9565	22.2049	22.189	22.5701
A0A2R8Q844	Tyrosine-protein kinase receptor	igf1ra	9	3	7447.67	87.61	0.83974	20.3036	19.2672	20.2764	19.3325	20.4171	20.0707
A0A2R8Q206	Tyrosine-protein kinase receptor	igf1rb	12	6	4745.5	61.84	0.517376	21.0803	21.9094	21.1959	22.1779	22.0935	21.9836
A0A0R4IYT0	Insulin-like growth factor 2 mRNA-binding protein 3	igf2bp3	3	3	1001.5	5.94	0.849873	23.966	22.4665	22.6926	22.5279	23.0258	23.4927
Q2TTK0	Cation-independent mannose 6-phosphate receptor	igf2r	5	5	5410.11	61.81	0.900206	21.1779	21.9675	20.9752	21.4424	21.3296	21.0209
Q5BJ31	Ighm protein	ighm	2	2	927.05	5.14	0.636504	18.858	19.1874	18.7636	19.3181	19.3387	19.3247
B0S5T2	Novel protein similar to vertebrate limbic system-associated membrane protein (LSAMP) (Fragment)	iglon5	12	12	25789.8	338.55	0.901402	28.0872	27.8062	27.955	27.6893	27.9854	27.8401
A0A2R8RYG1	Immunoglobulin superfamily member 11	igsf11	4	4	8919.36	158.58	0.832707	23.5933	23.8547	23.5113	23.4923	23.9322	23.5444
B0CM07	Zgc:112341 (Fragment)	igsf21a	11	11	12272.8	133.49	0.712893	25.2872	24.6985	24.364	24.5399	25.4182	25.0736
M9MMA4	Immunoglobulin superfamily, member 3	igsf3	39	39	53697.8	699.01	0.736473	27.9334	27.6877	27.7654	27.6753	28.1842	28.0679
Q6NZ26	Zgc:77222	igsf8	25	25	29672.9	368.49	0.767885	26.2478	26.1986	26.2103	26.2778	26.3709	26.3684
Q860B9	IK cytokine	ik	2	2	NaN	11.24	1.72682	19.5042	18.8661	18.8829	17.8531	18.9105	17.3424
Q58EN3	Ikbkg protein	ikbkg	2	2	1023.02	10.86	1.02328	19.9065	17.9983	19.8376	17.7997	20.4154	18.6449
E9QFM7	Interleukin-1 receptor accessory protein-like 1-A (Fragment)	il1rapl1a	9	8	9745.91	105.09	0.870408	24.9041	24.7253	24.9651	24.5752	25.1373	24.6999
A0A0G2KHJ0	Interleukin-1 receptor accessory protein-like 1-B	il1rapl1b	4	3	1263.19	11.05	0.912125	20.176	19.483	19.5556	19.3462	19.3102	20.1734
A0A2R8RUM2	Interleukin enhancer-binding factor 3a	ilf3a	4	3	2022.54	19.64	0.912718	20.851	20.2283	19.6194	19.7324	20.719	19.8598
A0A0R4IUQ9	Interleukin enhancer-binding factor 3b	ilf3b	23	21	18373.1	351.17	0.884746	26.619	25.9359	25.8117	25.6521	26.4618	25.9999
Q6PHD6	59 kDa serine/threonine-protein kinase	ilk	2	2	662.95	3.73	0.629191	21.2081	20.5253	20.3618	20.7648	21.3493	21.2037
Q1RM67	LOC553334 protein (Fragment)	im:7138535	3	3	2631.2	27.4	0.606265	22.8741	22.4534	22.2687	22.8332	23.345	22.801
Q6PFS4	MICOS complex subunit MIC60	immt	36	36	99310.5	1544.73	1.02786	29.6465	29.873	29.3238	29.4545	29.0559	29.4312
Q6DGB2	Inositol-1-monophosphatase	impa1	9	9	7399.11	115.75	0.831846	23.7491	23.8315	24.5972	24.3068	23.8565	24.0286
Q503S9	Inositol-1-monophosphatase	impa2	3	3	1913.85	14.75	0.8707	21.6919	21.9711	22.4472	22.2268	21.6975	22.0024
Q5RGV0	Inosine-5'-monophosphate dehydrogenase	impdh1b	4	3	5384.67	46.73	0.852445	20.3381	20.07	20.9095	20.2826	20.3926	20.5506
Q7ZYW9	Inosine-5'-monophosphate dehydrogenase	impdh2	5	4	5361.47	50.33	0.707008	21.8197	22.1766	22.1123	22.3935	22.1989	22.2341
A2ATX5	Internexin neuronal intermediate filament protein, alpha a	inaa	32	21	56341.2	869.14	0.940227	26.7156	26.372	25.9534	25.8993	26.5393	26.0864
P87360	Gefiltin	inab	37	4	96651.1	1351.99	1.043	30.4022	30.4487	29.5426	29.8017	29.9598	29.6669
A0A0R4IGV0	INO80 complex subunit E	ino80e	3	3	2373.74	34.27	0.688631	20.1287	20.1603	20.3373	20.5024	20.734	20.2218
B0S737	Phosphatidylinositol-3,4-bisphosphate 4-phosphatase	inpp4aa	16	14	10783.6	121.04	0.88598	24.7052	24.7543	25.1204	24.3462	24.488	25.4868
F1QSV5	Phosphatidylinositol-3,4-bisphosphate 4-phosphatase	inpp4ab	4	2	4031.71	38.27	0.70581	19.4557	18.469	19.4692	18.839	19.7243	19.5558
B8A553	Inositol polyphosphate-4-phosphatase type II B	inpp4b	4	4	499.07	3.55	1.11243	17.6364	18.995	18.9206	17.6661	17.8286	18.8134
A0A0R4IVI6	Phosphoinositide 5-phosphatase	inpp5b	5	5	2348.73	9.59	1.08644	19.1453	19.7502	19.8314	19.2171	19.2707	19.0974
E9QIJ6	Inositol-polyphosphate 5-phosphatase (Fragment)	inpp5jb	22	22	24479.2	384.71	0.902894	25.7372	25.6766	26.0592	25.6253	25.532	25.9751
A4QP54	Inositol-polyphosphate 5-phosphatase	inpp5ka	4	4	3153.33	28.78	1.84801	21.4463	22.4144	21.7918	19.9134	21.4923	20.8062
B7SNG4	Tyrosine-protein kinase receptor	insra	25	18	20941.5	258.71	0.964336	25.9556	25.5857	25.9232	25.3962	25.8102	25.6326
Q1LVG4	Tyrosine-protein kinase receptor	insrb	12	6	10741	129.95	1.26535	21.3726	21.7412	20.4261	20.2164	21.5049	20.0172
A0A2R8RYW6	Importin 11	ipo11	2	2	1218.1	2.5	0.988399	17.8472	18.6428	18.8295	18.538	18.0784	17.9707
F1Q9F5	Importin-13	ipo13	2	2	1280.01	13.93	0.899222	20.2075	19.6969	20.2306	20.2268	19.5452	20.04
A0A2R8RZX0	Importin 4	ipo4	2	2	600.25	2.12	0.818286	18.1319	18.5576	18.7223	18.1722	18.1762	19.1487
Q6NYN3	Importin 7	ipo7	11	11	13088.4	157.96	0.886642	22.5898	22.9542	23.3365	23.0357	22.8441	22.7386
F6P5X4	Importin 9	ipo9	6	6	975.16	9.62	0.787423	20.694	21.0748	21.6651	21.333	20.9962	21.3564
A0A0G2KFX5	SEC7 domain-containing protein	iqsec1a	32	13	36981.1	428.23	0.834815	26.8363	26.6682	27.4823	26.8005	27.1819	27.003
A0A0G2L9N5	IQ motif and Sec7 domain ArfGEF 2a	iqsec2a	9	2	10218.9	100.64	1.06905	20.5927	21.0008	19.2442	19.2334	21.2427	19.2897
F1R952	IQ motif and Sec7 domain ArfGEF 2b (Fragment)	iqsec2b	9	2	11583.8	128.71	0.890895	19.4804	19.5706	18.2609	18.0401	19.9865	19.0024
A0A0R4IUT7	IQ motif and Sec7 domain ArfGEF 3a	iqsec3a	17	12	9157.11	110.2	1.07928	23.671	23.7806	23.5994	23.6749	22.7062	23.5569
A0A0R4ITB4	IQ motif and Sec7 domain ArfGEF 3b	iqsec3b	18	2	8539.65	136.57	0.808203	24.2535	24.2536	24.6798	24.5248	24.3109	24.4901
A8DZA3	IQ motif and Sec7 domain ArfGEF 3b (Fragment)	iqsec3b	18	3	11326.1	153.1	0.317131	19.1643	18.4347	20.7658	20.6164	20.5739	21.3622
F1QNR8	Iron-responsive element-binding protein 2	ireb2	2	2	341.11	6.05	1.63397	17.1195	17.5738	19.0146	16.0441	16.6789	18.0769
F1RBD9	Iron-sulfur cluster assembly 2 (Fragment)	isca2	5	5	6914.22	79.71	0.659512	23.0851	22.4181	22.4074	22.4953	23.204	23.2301
Q5BL20	Immunoglobulin superfamily containing leucine-rich repeat 2	islr2	15	15	20526.2	235.22	0.733386	24.8527	24.895	24.6382	25.0081	25.053	24.884
E9QEF1	Isochorismatase domain-containing protein 2 (Fragment)	isoc2	4	4	5424.73	94.28	0.851828	22.8848	23.7989	23.1717	23.5063	23.2505	23.0099
Q6TGY7	IST1 homolog	ist1	7	7	6539.29	81.02	0.912715	23.9678	23.636	23.7514	23.572	23.4896	23.9059
U6C7R6	E3 ubiquitin-protein ligase	itchb	4	3	4639.45	58.23	0.920334	21.2766	21.5396	21.1218	21.6051	20.9964	20.913
E7F1C8	Integrin alpha FG-GAP repeat-containing 1	itfg1	10	10	8779.85	139.99	0.846842	24.0319	23.9982	23.6942	23.8902	24.0359	23.7349
E7F2X5	Integrin, alpha 1	itga1	5	5	380.1	2	0.770931	21.9092	22.3769	22.2065	22.1841	22.6508	22.0008
B8JLK8	Integrin, alpha V	itgav	23	2	24715	318.63	0.812437	25.7769	25.7341	25.5749	25.4693	26.0204	25.7123
F1QG85	Integrin beta	itgb1a	8	3	3936.67	38.02	0.804738	21.2242	20.9769	20.3465	20.4355	21.2418	21.0277
Q3YAA0	Integrin beta	itgb1b	11	6	9605.75	89.48	0.903165	23.7262	23.877	23.7151	23.6226	23.9686	23.3852
Q3YA99	Integrin beta	itgb1b.1	2	2	310.2	3.67	n.a.	NaN	NaN	NaN	19.0541	18.4346	18.8976
E7FCN5	Integrin beta	itgb2	8	7	8089.11	81.52	0.458804	21.0867	21.1982	21.7418	22.2007	22.7369	21.6785
Q1MSX8	Integrin beta	itgb5	15	14	16393.5	182.24	0.738643	24.536	24.3943	24.5785	24.2498	24.9461	24.8413
E7FCH6	Inter-alpha-trypsin inhibitor heavy chain 1	itih3a.2	2	2	225.85	0	0.350668	21.3346	17.683	21.3984	21.5896	21.2091	21.3699
A0A0R4IU44	Inter-alpha-trypsin inhibitor heavy chain 3b	itih3b.1	3	2	1229.32	2.29	0.847939	17.021	18.3611	17.3276	18.0559	17.3549	17.23
A0A140LH97	Zgc:112265 (Fragment)	itih3b.2	6	2	4653.23	35.73	n.a.	NaN	NaN	NaN	18.9249	18.2262	19.0612
Q4QRH6	Zgc:112265	itih3b.2	7	3	7830.06	68.41	0.928073	21.6127	21.5568	22.6069	21.765	22.1924	21.3592
F6NTY9	Intelectin 3	itln3	3	3	3178.58	44.11	0.608721	21.6661	21.2734	21.4299	21.7456	22.2413	21.7483
Q803H7	Integral membrane protein 2	itm2ba	5	5	6647.71	80.65	0.794276	23.3871	22.2911	23.0718	22.6125	23.4347	22.9169
Q6DGT2	Integral membrane protein 2	itm2ca	5	5	2423.85	60.72	1.32298	22.8698	23.1809	22.9474	21.9246	22.7694	22.31
X1WEB0	Inositol-tetrakisphosphate 1-kinase b	itpk1b	2	2	1009.13	4.14	1.68717	17.8326	18.69	19.0971	17.8647	16.9394	17.769
E7FB06	Inositol 1,4,5-trisphosphate receptor, type 1b	itpr1b	74	53	83090.4	1079.03	0.598329	27.7878	27.459	27.1426	27.63	28.0543	28.1452
X1WET6	Inositol 1,4,5-trisphosphate receptor, type 2	itpr2	14	9	9371.71	71.61	0.568292	20.9542	21.2405	21.4862	21.3455	22.2296	21.7688
A0A0R4IH08	Inositol 1,4,5-trisphosphate receptor, type 3	itpr3	10	3	6583.38	68.06	0.931287	19.6528	18.9462	19.7328	18.6699	20.012	19.1752
F8W618	ITPR-interacting domain-containing 2 (Fragment)	itprid2	2	2	1362.85	15.84	0.744836	19.7631	19.5285	19.3359	19.4843	20.0218	19.6135
A8E7E7	Intersectin 1 (SH3 domain protein)	itsn1	28	28	17573.7	217.37	1.05811	28.6221	28.1098	27.8849	27.8832	27.3476	28.3587
Q8AW60	Butyryl-CoA dehydrogenase	ivd	17	17	16970.5	469.52	0.927186	27.8591	27.8734	27.6962	27.5927	27.7622	27.6182
E9QBR0	Junctional adhesion molecule 2A (Fragment)	jam2a	4	4	1942.37	22.98	0.496765	21.6394	21.8321	21.4307	22.3406	22.2684	22.5385
A7UN71	JAM-C-like protein (Fragment)	jam3a	3	3	363.44	2.84	0.832122	21.8821	22.13	21.2819	21.748	21.8126	21.7461
A4JYI0	Jam3	jam3b	3	3	3466.48	36.75	1.23224	23.1574	22.9126	22.4361	22.115	22.2939	22.4106
E7FAR1	Junctional cadherin 5-associated a	jcada	2	2	989.9	2.32	1.01752	17.6238	17.3959	17.6463	17.425	17.4866	16.8965
Q803C0	Ubiquitinyl hydrolase 1	josd2	5	5	6616.53	59.8	0.917354	21.4003	21.6675	21.4869	21.1647	22.0739	20.9067
F1QTT3	Junction plakoglobin	jupa	12	5	13555	164.32	0.991837	23.0053	22.8949	22.9976	22.5903	23.0199	22.5403
F8W4M8	Junction plakoglobin (Fragment)	jupb	25	17	37880.4	500.72	0.701949	25.8404	25.9297	26.0036	26.1531	26.4548	25.9147
A0A2R8RHL8	Kalirin RhoGEF kinase b	kalrnb	10	6	2768.19	15.64	1.05819	19.4294	19.9864	21.8236	21.5217	19.21	19.4802
E7F3U4	KN motif and ankyrin repeat domains 4	kank4	14	14	10766.2	129.29	0.994241	24.2436	24.2949	24.2868	23.4015	24.38	24.286
A0A0R4IC11	Lysine--tRNA ligase	kars1	16	16	13079.9	172.99	0.975295	24.9788	24.649	24.4029	24.4567	24.4116	24.4879
A0A0G2KCC7	Kelch repeat and BTB (POZ) domain-containing 11	kbtbd11	12	12	14460.5	178.03	0.909498	24.6597	24.6527	24.805	24.5565	24.4591	24.7295
A0A2R8QQE7	Kelch repeat and BTB (POZ) domain-containing 3	kbtbd3	2	2	2675.77	25.97	0.949068	19.2496	19.4999	19.9725	19.7138	19.1378	19.314
E7FFE9	Potassium voltage-gated channel, shaker-related subfamily, member 1a	kcna1a	14	6	23907.2	297.02	0.81253	26.5159	26.5052	26.2416	26.6161	26.7184	26.044
E7FEJ3	Potassium voltage-gated channel, shaker-related subfamily, member 1b	kcna1b	11	3	21714.9	283.74	0.655395	23.7796	24.1177	23.8897	24.1413	24.3716	24.3199
A9JTD2	Potassium voltage-gated channel subfamily A member 2	kcna2b	11	4	14281.4	186.06	0.971272	23.7159	23.5402	23.5239	23.0695	23.7504	23.3035
F1Q929	Potassium voltage-gated channel subfamily A member 4	kcna4	6	4	7234.72	99.15	0.864021	20.526	20.8483	20.6562	20.7563	20.7396	20.3844
A0A140LGM3	K(+) channel subunit beta-2	kcnab2a	16	8	26702.2	370.41	0.716489	26.6168	26.5824	26.3427	26.7353	26.8739	26.5929
[truncated: 3,004 more rows]
