# Supplementary material for: Progressive Motor and Non-Motor Symptoms in Park7 Knockout Zebrafish
Source: Int J Mol Sci. 2023 Mar 29;24(7):6456. doi: 10.3390/ijms24076456 (PMC10094626; doi:10.3390/ijms24076456)
Supplement: Supplementary file 1 [file ijms-24-06456-s001.zip › Supplementary Table, S2.xlsx]

## Sheet: Supplementary_table S2
UniProt Acc	Protein names	Gene name	p-value	Fold change	mean KO	mean WT
A2CJ03	Dystrobrevin	dtna	0.000266542	5.20472	19.4665	17.2321
B3DJF3	3'-phosphoadenosine-5'-phosphosulfate synthase	papss1	0.000449883	0.494811	20.4448	21.2242
Q0PKX5	Apo-1 antigen (Fragment)	fas	0.00111674	0.0974386	16.7047	19.5666
A0A0R4IQ88	D-glutamate cyclase	dglucy	0.00118953	0.272379	22.6811	24.4999
A0A2R8RVQ2	Phospholipid phosphatase-related 4b	plppr4b	0.00144274	0.353546	19.7521	21.328
A8WG75	Pdia5 protein	pdia5	0.00193136	0.0470202	20.9066	24.8378
A2BEV1	Mitochondrial translational initiation factor 3	mtif3	0.0019719	0.357411	19.5136	21.0436
Q5XJP9	Acyl-CoA thioesterase 8	acot8	0.00475285	0.606647	22.0585	22.7127
U3N8Z0	Transient receptor potential cation channel subfamily c member 3	trpc3	0.00707398	0.476736	18.5345	19.4351
B0UYF4	Potassium voltage-gated channel, Shal-related subfamily, member 1	kcnd1	0.00721224	0.698261	21.8758	22.1593
A9JRA5	Actin-depolymerizing factor	scinla	0.00728798	4.62073	22.6938	20.4993
A5WWH0	Chromogranin B	chgb	0.00783443	3.74469	21.1288	19.0533
A0A2R8Q206	Tyrosine-protein kinase receptor	igf1rb	0.00796515	0.517376	21.1959	22.0935
Q6P962	Glutathione transferase	gsta.1	0.00814587	3.70397	24.7404	22.6238
E7FBD3	Apolipoprotein Ba	apoba	0.00837861	0.215666	19.4453	21.2591
Q7ZUW0	DnaJ (Hsp40) homolog, subfamily A, member 3A	dnaja3a	0.00887151	0.474475	21.1876	21.7241
A0A2R8RS29	Receptor protein-tyrosine kinase	epha7	0.00934973	0.68056	20.2382	20.7264
A0A0R4IXA9	Adenylyl cyclase-associated protein	cap2	0.00986593	0.430251	20.3046	21.4355
F1RCW3	Fatty acid amide hydrolase	faah	0.0100584	0.455677	22.727	23.6344
Q7SXJ3	Tyrosine--tRNA ligase (Fragment)	yars2	0.0119203	3.24788	21.607	19.5114
F1QMF1	Protein shisa-9B	shisa9b	0.0121002	0.607163	20.8447	21.5875
R4GF07	Secernin-2 (Fragment)	scrn2	0.0132887	0.0546852	20.5087	23.228
Q7ZU10	Aldehyde dehydrogenase	aldh3b1	0.0134542	0.471587	17.7097	18.6085
A0A2R8QEK1	Retinal Mueller cells isomerohydrolase	r65c	0.0153834	0.325423	21.4326	23.0453
B3DK51	Regulator of G-protein signalling 12	rgs12b	0.0154749	0.398117	19.9214	21.2871
E9QEK4	Mitochondrial ribosomal protein L45	mrpl45	0.0157883	0.356008	21.0476	22.1148
E7EZD6	Ubiquitinyl hydrolase 1	usp4	0.0164806	0.210503	20.0907	21.6271
A0A286YA42	Si:ch73-366l1.5	si:ch73-366l1.5	0.0174032	0.189066	20.6735	22.8335
Q6DGK4	Zgc:92880 protein	hbba2	0.0186574	0.200317	25.3656	27.2987
Q6PBA9	RING-type E3 ubiquitin transferase (Fragment)	LOC402879	0.0187215	2.06259	23.7613	22.2444
A9JSY8	Zgc:153993 protein	zgc:153993	0.0191997	0.571924	21.3315	21.8001
A0A2R8Q2Z0	Ependymin	epd	0.0203355	0.522295	31.9103	32.4565
X1WC49	Anoctamin	ano3	0.020378	0.323426	19.9933	20.936
A0A2R8RNM0	Mitochondrial import inner membrane translocase subunit	timm8a	0.0248894	3.36593	20.1147	18.191
F1R1C0	Medium-chain acyl-CoA ligase ACSF2, mitochondrial	acsf2	0.0253403	0.772162	20.1392	20.2865
Q502J9	39S ribosomal protein L30, mitochondrial	mrpl30	0.0266316	0.138856	19.0913	21.9399
Q1RLP8	Suppressor of tumorigenicity 14 protein homolog	st14a	0.0285182	8.89457	20.4537	16.893
F1QJM0	Zgc:162780	zgc:162780	0.0291719	0.111935	18.0318	21.3505
A0A0R4IIN8	Nudix (nucleoside diphosphate-linked moiety X)-type motif 6	nudt6	0.0297125	0.445179	21.4561	22.3357
A0A286YAF6	Apolipoprotein Bb, tandem duplicate 1	apobb.1	0.0304652	0.513673	24.7049	25.1647
A0A0R4IPV1	Delta-aminolevulinic acid dehydratase	alad	0.0311009	0.368672	21.0218	22.311
B7ZVR0	Microsomal prostaglandin E synthase 2	ptgesl	0.032581	0.431215	26.7394	27.876
Q5U3A3	Small monomeric GTPase	ralab	0.0329316	0.584049	25.3626	25.9623
Q08CL6	Zgc:152945	hpxb	0.0334236	0.514129	22.7275	23.2447
A5PMM7	Si:dkey-193c22.1	si:dkey-193c22.1	0.0355159	0.379249	17.9508	19.2478
Q801U6	Transporter	slc6a22.1	0.0362072	1.24499	27.2398	26.7386
A9JT93	Zgc:101621 protein	scp2b	0.0362497	0.527577	26.5803	27.2977
Q9PTH5	Proteasome activator subunit 1	psme1	0.0368035	0.215722	20.8622	21.7826
Q7SY32	Phospholipid phosphatase-related 2a	plppr2a	0.0374753	0.648786	20.8334	21.2431
A0A493VU28	Tripeptidyl aminopeptidase	tpp1	0.0377882	0.597196	19.8672	20.1994
A0A0R4IQW0	Si:ch1073-303k11.2 (Fragment)	si:ch1073-303k11.2	0.0378227	0.288368	23.3026	24.9062
Q1RM16	Cold inducible RNA binding protein	cirbpb	0.0381912	0.797698	23.6769	23.8353
F1QB21	2,4-dienoyl CoA reductase 1, mitochondrial	decr1	0.038387	0.410407	24.9411	26.0813
A8BB51	cDNA, clone cssl:d0343 (Fragment)	lrfn5a	0.0389832	0.676746	20.7648	21.4901
E9QC42	Synaptobrevin-like 1	sybl1	0.0391613	0.57403	22.241	22.6465
A0A2R8PVZ4	Mitochondrial calcium uptake family, member 3b	micu3b	0.0406098	0.317403	18.9991	20.871
Q7T2T7	Methyl-CpG-binding protein 2	mecp2	0.0417257	6.71116	21.2224	18.4685
Q66HW2	EH-domain containing 1	ehd1b	0.0419463	0.45303	19.9043	21.1145
B0UYM8	LIM domain 7a	lmo7a	0.0421494	0.509906	19.066	19.6869
F1QYR3	Uncharacterized protein	LOC100004199	0.0424882	0.277243	18.6174	20.3518
A5WVI9	DnaJ heat shock protein family (Hsp40) member A2b	dnaja2b	0.0432312	0.550978	23.5754	24.0771
B0R198	Voltage-dependent anion-selective channel protein 3 (Fragment)	vdac3	0.0432526	0.392525	21.372	22.452
A0A2R8RIG6	Protein-tyrosine-phosphatase	ptprfa	0.0439633	0.53677	22.216	22.6723
Q6PHE0	Wu:fc21h01 protein (Fragment)	cyp2aa6	0.0456908	0.433367	22.1236	22.9039
A0A2R8RLE3	Secernin-3	scrn3	0.0473988	0.517385	23.2007	23.6898
Q5TZ76	Cytochrome P450, family 2, subfamily P, polypeptide 6	cyp2p6	0.0478142	1.50001	22.2585	21.848
A0A2R8Q9A5	Abhydrolase domain-containing 17A, depalmitoylase b	abhd17ab	0.0480061	0.747959	22.4465	22.6705
Q6NZW3	Cofilin 2 (Muscle)	cfl2	0.0481997	4.4716	20.5371	17.8672
O73879	Receptor protein-tyrosine kinase (Fragment)	epha4l	0.048616	0.564906	20.9467	21.3966
A2BH14	Glutamate receptor	grin2bb	0.0490825	0.509327	19.6262	19.9319
Q503U5	Si:dkey-63j12.1	stxbp6l	n.a.	n.a.	25.0586	NaN
A0A2R8Q8U7	Choline transporter-like protein 2	slc44a2	n.a.	n.a.	21.8058	NaN
Q66I52	NADH dehydrogenase [ubiquinone] iron-sulfur protein 6, mitochondrial	ndufs6	n.a.	n.a.	NaN	25.2023
A2BGT2	D-amino-acid oxidase, tandem duplicate 2	dao.2	n.a.	n.a.	21.3689	NaN
A0A140LG91	Si:ch211-213a13.1	si:ch211-213a13.1	n.a.	0.00278083	17.7294	25.807
B0S630	Si:dkeyp-73d8.8	si:dkeyp-73d8.8	n.a.	n.a.	NaN	23.7595
A0A140LH97	Zgc:112265 (Fragment)	itih3b.2	n.a.	n.a.	NaN	18.9249
A0A0G2LAI5	Uncharacterized protein		n.a.	n.a.	NaN	19.2008
B5AU16	Vesicular glutamate transporter 3	slc17a8	n.a.	0.578953	18.4869	18.2613
Q7ZTY9	Small nuclear ribonucleoprotein 40 (U5)	snrnp40	n.a.	1.16698	18.9253	18.4163
A0A0R4ICC6	Diphosphomevalonate decarboxylase	mvda	n.a.	1.3403	20.8827	20.47
E7FC09	Cysteinyl-tRNA synthetase	cars2	n.a.	0.922414	19.7389	19.9224
A9JTF0	Zgc:77906	dhrs13l1	n.a.	0.498397	18.5521	19.9255
A0A2R8Q9V6	AIG1-type G domain-containing protein	LOC100537396	n.a.	n.a.	NaN	19.0026
A0A2R8QIS1	Uncharacterized protein	si:dkeyp-82a1.6	n.a.	n.a.	NaN	16.5083
Q5CZQ4	Zgc:113324	si:dkey-19a16.2	n.a.	n.a.	NaN	19.9154
A5WVL9	Non-specific serine/threonine protein kinase	dapk1	n.a.	0.44872	15.5138	16.7841
E9QGK0	Slingshot protein phosphatase 1b (Fragment)	ssh1b	n.a.	1.57333	18.8177	18.0403
O73736	Receptor protein serine/threonine kinase	acvr1l	n.a.	n.a.	NaN	21.2884
Q3YA99	Integrin beta	itgb1b.1	n.a.	n.a.	NaN	18.8976
F1QRA5	Adhesion G protein-coupled receptor B2 (Fragment)	adgrb2	n.a.	0.656395	18.6652	19.1215
Q6DBX2	Zgc:101056	commd7	n.a.	2.74378	19.102	17.1646
E7FE30	Endothelin-converting enzyme-like 1	ecel1	n.a.	1.35647	19.6722	18.7943
